# Supplementary material for: Clinical Risk Scoring Models for Prediction of Acute Kidney Injury after Living Donor Liver Transplantation: A Retrospective Observational Study
Source: PLoS One. 2015 Aug 24;10(8):e0136230. doi: 10.1371/journal.pone.0136230 (PMC4547769; doi:10.1371/journal.pone.0136230)
Supplement: S1 File — (XLSX) [file pone.0136230.s001.xlsx]

## Sheet: Sheet1
Case_Numb	BaselineFeature	Age	Gender	Height	Weight	BMI	BMIgreaterThan30	BMIgreaterThan27.5	HTN	DM	Smoking	SmokingPackYear	AlcoholicLC	HBV	HCV	HCC	CholestaticDs	Albumin	AlbuminLessThan3.5	AlbuminLessThan3.0	PreopUricAcid	PreopUricAcid_morethan_5.5	MELDscore	MELDscoreMorethan20	CTPscore	CTPscoreMorethan10	ChildClass	ChildClassC	preopCr	preopGFR	ABO	Tbc	Donor	DonorGender	DonorAge	DonorAge_GreaterThan_30	DonorHTN	DonorDM	EstGRWR	GRWRlessthan0.8	OperationRelatedFactor	Roptime	Roptimemorethan600	CIT	CITmorethan100	WIT	WITmorethan40	Colloid	PRS
1		45	1	170	69.4	24.01	0	0	0	0	0		0	1	0	1	0	2.1	1	1	7.3	1	28	1	13	1	3	1	0.88	93.6	A	0		1	17	0	0	0	0.88	0		530	0	88	0	24	0	0	1
2		68	2	146	52.6	24.68	0	0	1	0	0		0	0	1	1	0	3	1	1	4.7	0	25	1	13	1	3	1	0.73	79.3	B	0		1	38	1	0	0	0.84	0		502	0	103	1	21	0	500	0
3		56	1	157	76	30.83	1	1	0	0	0		1	0	0	1	0	2.6	1	1	9.6	1	33	1	8	0	2	0	1.09	70	A	0		1	40	1	0	0	0.75	1		600	1	43	0	44	1	1500	1
4		59	1	168	72.5	25.69	0	0	0	0	0		0	1	0	1	0	3.1	1	0	4.3	0	9	0	7	0	2	0	0.68	119.8	A	1		1	18	0	0	0	0.92	0		563	0	114	1	23	0	1000	0
5		50	1	166.7	67.8	24.4	0	0	1	1	0		0	1	0	1	0	3.4	1	0	2.7	0	26	1	12	1	3	1	0.76	108.6	O	0		1	16	0	0	0	0.89	0		490	0	69	0	18	0	0	1
6		58	1	169	58	20.31	0	0	0	0	1	20	0	1	0	1	0	2.8	1	1	5	0	16	0	7	0	2	0	1.15	65.5	A	0		1	32	1	0	0	0.8	0		472	0	60	0	25	0	1000	1
7		63	1	170	70	24.22	0	0	0	1	0		0	1	0	1	0	3.6	0	0	3.2	0	10	0	5	0	1	0	0.41	111	O	0		1	55	1	0	0	0.94	0		470	0	73	0	25	0	1000	0
8		55	1	186	75	21.68	0	0	0	1	0		0	1	0	0	0	3.2	1	0	8	1	6	0	10	1	3	1	0.96	80.4	AB	0		1	27	0	0	0	0.95	0		480	0	86	0	17	0	0	1
9		43	2	162	64.4	24.54	0	0	0	1	1	5	0	1	0	0	0	3.6	0	0	2.1	0	34	1	11	1	3	1	0.65	97.7	AB	0		1	54	1	0	0	1.09	0		435	0	88	0	24	0	1500	1
10		57	1	165.4	61.3	22.41	0	0	0	0	1	20	0	1	0	0	0	2.9	1	1	3.8	0	23	1	10	1	3	1	0.96	81	B	0		1	27	0	0	0	0.8	0		560	0	88	0	20	0	1000	1
11		58	2	160	53.1	20.74	0	0	1	0	0		0	1	0	0	0	2.1	1	1	3.2	0	34	1	14	1	3	1	0.45	143.5	AB	0		2	50	1	0	0	0.84	0		630	1	86	0	30	0	500	0
12		39	1	157	58.7	23.81	0	0	0	0	1	183	0	1	0	1	0	2.5	1	1	5	0	42	1	13	1	3	1	0.73	119.6	O	0		1	42	1	0	0	0.67	1		520	0	74	0	35	0	1500	0
13		47	1	180.1	101.6	31.32	1	1	0	0	0		0	1	0	1	0	2.9	1	1	2.4	0	17	0	8	0	2	0	0.68	125.5	B	0		1	20	0	0	0	0.81	0		610	1	68	0	21	0	1500	1
14		59	1	166.3	68.8	24.88	0	0	1	0	0		0	1	0	1	0	3.1	1	0	10.3	1	14	0	8	0	2	0	0.91	85.3	B	0		1	31	1	0	0	0.85	0		558	0	62	0	41	1	1500	0
15		55	1	173.5	76.2	25.31	0	0	0	0	0		1	0	0	0	0	3.5	0	0	3.9	0	14	0	12	1	3	1	0.55	154.7	O	0		2	24	0	0	0	1.04	0		486	0	101	1	56	1	1500	0
16		56	1	165	68	24.98	0	0	0	0	0		0	1	0	1	0	3.4	1	0	6.5	1	13	0	8	0	2	0	0.94	83.3	AB	0		1	21	0	0	0	1.2	0		540	0	103	1	33	0	1000	1
17		60	1	167	65	23.31	0	0	0	0	0		0	1	0	1	0	4.2	0	0	4.3	0	45	1	5	0	1	0	0.82	97.5	B	0		2	25	0	0	0	0.78	1		563	0	85	0	45	1	1500	0
18		51	2	161	53.8	20.76	0	0	0	0	1	6	1	0	0	0	0	3.1	1	0	4.6	0	21	1	12	1	3	1	0.71	114.4	A	0		1	30	1	0	0	0.78	1		540	0	80	0	41	1	1500	0
19		35	2	160.7	42.3	16.38	0	0	0	0	1	10	0	1	0	0	0	3.2	1	0	2.5	0	41	1	11	1	3	1	1.04	60.3	O	1		2	42	1	0	0	0.88	0		605	1	82	0	45	1	1500	1
20		60	1	180.3	83.4	25.66	0	0	1	0	1	15	1	0	0	0	0	2.8	1	1	6.9	1	6	0	11	1	3	1	0.39	125	O	0		1	56	1	0	0	1.35	0		571	0	82	0	45	1	1500	0
21		52	1	166.4	71.4	25.79	0	0	0	0	0		0	1	0	1	0	3	1	1	6	1	41	1	11	1	3	1	0.62	103.6	O	0		1	28	0	0	0	0.86	0		490	0	99	0	28	0	1500	1
22		53	2	163	63.7	23.98	0	0	0	1	1	2.5	0	0	1	0	0	2.5	1	1	6.5	1	20	1	13	1	3	1	1.03	56.1	A	0		2	31	1	0	0	0.78	1		600	1	76	0	39	0	500	1
23		62	1	160.3	65.8	25.61	0	0	1	0	0		0	1	0	1	0	2.3	1	1	6.1	1	30	1	11	1	3	1	1	75.7	A	0		1	36	1	0	0	0.72	1		434	0	292	1	37	0	1500	0
24		51	1	168.1	74.1	26.22	0	0	0	0	0		0	1	0	1	0	2.3	1	1	3.4	0	34	1	12	1	3	1	0.59	140.6	O	0		1	26	0	0	0	0.81	0		485	0	63	0	25	0	1000	0
25		40	1	167.9	56.7	20.11	0	0	1	0	1	10	0	1	0	1	0	2.2	1	1	5.2	0	28	1	12	1	3	1	0.57	147.3	AB	0		2	28	0	0	0	0.85	0		600	1	63	0	24	0	1000	0
26		65	1	171.4	70.4	23.96	0	0	0	0	1	7.5	0	1	0	0	0	3	1	1	5.9	1	36	1	12	1	3	1	1.43	49.6	O	0		1	34	1	0	0	0.8	0		650	1	131	1	36	0	1000	1
27		49	1	166.6	64.5	23.24	0	0	0	0	0		0	1	0	1	0	2.9	1	1	4.2	0	28	1	5	0	1	0	0.66	131.7	B	0		1	26	0	0	0	0.9	0		380	0	101	1	40	1	0	0
28		54	1	162.7	58.5	22.1	0	0	1	1	0		0	1	0	1	0	2.9	1	1	5.4	0	9	0	5	0	1	0	0.71	115.6	B	0		1	22	0	0	0	1.1	0		464	0	104	1	24	0	500	0
29		52	1	168	50.9	18.03	0	0	0	0	1	40	1	0	0	0	0	3.9	0	0	8.8	1	35	1	8	0	2	0	0.85	94.7	A	0		1	26	0	0	0	1.54	0		604	1	128	1	25	0	1500	0
30		55	2	156.3	41.7	17.07	0	0	0	0	0		0	1	0	1	0	2.6	1	1	3.5	0	7	0	5	0	1	0	0.49	131.1	O	0		1	54	1	0	0	1.37	0		402	0	61	0	25	0	500	0
31		63	2	148.2	40	18.21	0	0	0	0	0		0	1	0	1	0	2.9	1	1	10.2	1	11	0	10	1	3	1	1.01	77.7	AB	0		2	33	1	0	0	1.41	0		446	0	87	0	31	0	1000	0
32		41	1	174.5	63.5	20.85	0	0	0	0	0		0	1	0	1	0	2.5	1	1	2.6	0	21	1	10	1	3	1	0.79	108.1	AB	0		1	19	0	0	0	1.73	0		491	0	69	0	53	1	1500	1
33		54	1	172	77.3	26.13	0	0	0	0	0		0	1	0	1	0	2.4	1	1	2.7	0	13	0	9	0	2	0	0.62	135.2	B	0		2	25	0	0	0	0.75	1		530	0	78	0	20	0	1500	0
34		52	1	172.3	77.6	26.14	0	0	0	0	0		0	1	0	1	0	2.7	1	1	6.9	1	15	0	10	1	2	0	1.01	77.6	A	0		1	30	1	0	0	1.32	0		492	0	65	0	22	0	1000	1
35		28	1	169.6	70.2	24.41	0	0	0	0	0		0	1	0	1	0	4.1	0	0	5.6	1	7	0	5	0	1	0	0.79	116.8	A	0		2	31	1	0	0	0.92	0		485	0	164	1	37	0	1500	1
36		55	2	155	59	24.56	0	0	0	0	0		0	0	0	0	0	3.1	1	0	2.2	0	15	0	11	1	3	1	0.72	84.1	O	0		2	32	1	0	0	0.84	0		615	1	78	0	41	1	1000	0
37		64	1	169.4	70.4	24.53	0	0	0	0	1	40	0	1	0	1	0	2.8	1	1	1.4	0	9	0	7	0	2	0	0.86	89.5	B	0		1	32	1	0	0	1.36	0		412	0	85	0	24	0	500	0
38		41	1	179.9	66.8	20.64	0	0	0	0	1	7.5	0	1	0	0	0	4.7	0	0	4.2	0	15	0	8	0	2	0	0.77	111.3	B	0		1	31	1	0	0	1.12	0		404	0	87	0	21	0	1500	0
39		22	1	173	70	23.39	0	0	0	0	0		0	0	0	0	0	3.3	1	0	4.4	0	19	0	13	1	3	1	1.21	75	A	0		2	49	1	0	0	1.09	0		562	0	108	1	22	0	1500	0
40		63	1	164	54.7	20.34	0	0	0	0	1	50	1	0	0	0	0	3.2	1	0	2.7	0	6	0	7	0	2	0	0.72	110.3	A	0		2	35	1	0	0	0.97	0		413	0	64	0	39	0	1500	1
41		33	2	163	51.2	19.27	0	0	0	0	0		1	0	0	0	0	2.7	1	1	2.9	0	33	1	14	1	3	1	0.3	156	B	0		1	33	1	0	0	1.36	0		396	0	93	0	40	1	1000	0
42		51	1	174.1	85.3	28.14	0	1	0	1	0		1	0	0	1	0	3.3	1	0	6.2	1	18	0	8	0	2	0	0.61	139.4	B	0		1	25	0	0	0	0.95	0		531	0	71	0	23	0	1500	1
43		58	2	166.8	58.7	21.1	0	0	0	0	0		0	1	0	0	0	2.8	1	1	9.5	1	19	0	10	1	3	1	0.74	109.8	B	1		1	37	1	0	0	1.35	0		538	0	67	0	26	0	1500	0
44		46	2	157.7	64.5	25.94	0	0	0	0	0		0	1	0	1	0	3	1	1	4.4	0	25	1	10	1	3	1	0.62	103.6	O	0		1	22	0	0	0	1.09	0		473	0	54	0	28	0	1500	0
45		57	1	166.7	77	27.71	0	1	0	0	1		0	1	0	1	0	2	1	1	5.2	0	14	0	7	0	2	0	0.85	92.9	B	1		1	26	0	0	0	0.79	1		474	0	60	0	48	1	1000	0
46		54	1	165.3	65.6	24.01	0	0	0	0	0		0	1	0	1	0	3.8	0	0	2.1	0	7	0	5	0	1	0	0.78	103.7	A	0		1	23	0	0	0	1.28	0		549	0	100	1	21	0	1000	0
47		59	1	165.2	61.3	22.46	0	0	0	0	0		0	1	0	0	0	5	0	0	6.6	1	14	0	7	0	2	0	0.97	79.2	O	0		2	50	1	0	0	1.19	0		563	0	66	0	19	0	1500	0
48		44	1	169	54.1	18.94	0	0	0	0	1	20	1	0	0	0	0	2.4	1	1	6.6	1	28	1	13	1	3	1	0.78	108.1	A	0		2	42	1	0	0	1.01	0		597	0	75	0	31	0	650	1
49		58	2	163.3	66.7	25.01	0	0	0	0	0		0	1	0	1	0	3.3	1	0	2.7	0	13	0	8	0	2	0	0.65	129	B	0		1	34	1	0	0	1.32	0		625	1	62	0	19	0	2000	0
50		54	1	178	88	27.77	0	1	0	0	0		0	0	0	0	0	3.1	1	0	5.4	0	14	0	12	1	3	1	0.68	119.7	B	0		2	18	0	0	0	0.91	0		553	0	93	0	59	1	2000	0
51		56	1	162.9	68.6	25.85	0	0	0	1	1	35	0	1	0	1	0	4.5	0	0	6.3	1	16	0	9	0	2	0	0.61	136.7	O	0		1	25	0	0	0	0.98	0		487	0	59	0	46	1	2000	0
52		50	1	176.5	77	24.72	0	0	0	0	0		0	1	0	1	0	3.9	0	0	8.1	1	6	0	5	0	1	0	0.83	98.1	A	0		1	22	0	0	0	1.42	0		415	0	56	0	21	0	1500	0
53		64	2	153.8	51.6	21.81	0	0	0	0	0		0	0	0	0	0	2.9	1	1	5.1	0	21	1	12	1	3	1	1.07	51.6	B	0		2	36	1	0	0	1.02	0		411	0	57	0	34	0	1500	0
54		50	1	162.3	59.7	22.66	0	0	0	0	1		1	0	0	1	0	4.4	0	0	9.9	1	14	0	8	0	2	0	1.01	78.2	B	0		1	19	0	0	0	1.28	0		423	0	70	0	26	0	1500	0
55		54	1	166.4	68.1	24.59	0	0	0	0	0		0	1	0	1	0	3.9	0	0	5.9	1	6	0	5	0	1	0	0.97	80.7	O	0		1	29	0	0	0	1.08	0		407	0	81	0	24	0	1500	0
56		61	1	168.5	81	28.53	0	1	0	0	0		1	0	0	0	0	3.7	0	0	2.8	0	25	1	7	0	2	0	1.31	55.6	B	0		2	33	1	0	0	0.74	1		475	0	101	1	35	0	2000	1
57		48	1	183.6	79.9	23.7	0	0	0	0	1	13.5	0	1	0	1	0	3.4	1	0	3.3	0	8	0	7	0	2	0	0.73	114.7	A	0		1	16	0	0	0	0.76	1		409	0	58	0	23	0	1000	1
58		53	1	169	65.1	22.79	0	0	0	0	0		0	1	0	0	0	2.7	1	1	5.6	1	18	0	11	1	3	1	1.24	60.1	A	1		1	26	0	0	0	0.86	0		610	1	82	0	20	0	3000	1
59		49	1	174	75	24.77	0	0	0	0	0		0	1	0	1	0	3.3	1	0	3.5	0	13	0	8	0	3	1	1.07	73.5	A	0		1	22	0	0	0	0.82	0		504	0	68	0	27	0	1500	0
60		37	1	178	92	29.04	0	1	0	0	0		0	0	0	0	0	3.3	1	0	3.4	0	36	1	12	1	3	1	0.92	63.9	A	0		2	36	1	0	0	0.71	1		720	1	167	1	48	1	1500	0
61		37	1	167	59.3	21.26	0	0	0	0	0		0	1	0	1	0	4.5	0	0	3.5	0	8	0	5	0	1	0	0.86	100.1	B	0		1	38	1	0	0	1.01	0		555	0	101	1	15	0	1000	0
62		56	1	168	72.4	25.65	0	0	0	0	1	5	0	1	0	1	0	3.5	0	0	5.3	0	17	0	8	0	2	0	0.93	84	B	0		1	29	0	0	0	0.92	0		808	1	229	1	27	0	1500	0
63		57	1	163.1	71.6	26.92	0	0	0	0	1		0	1	0	1	0	4.2	0	0	5	0	7	0	5	0	1	0	0.89	88.1	B	0		2	30	1	0	0	0.78	1		492	0	80	0	21	0	1500	0
64		65	1	170	49	16.96	0	0	0	0	1		0	1	0	0	0	2.6	1	1	3	0	6	0	11	1	3	1	0.77	101.4	AB	0		2	40	1	0	0	1.26	0		540	0	85	0	28	0	500	1
65		52	1	162.8	69.3	26.15	0	0	0	0	0		0	1	0	1	0	3.3	1	0	7.3	1	16	0	9	0	2	0	0.62	136.2	A	0		2	26	0	0	0	1.06	0		424	0	50	0	30	0	1000	1
66		52	1	171.6	72.1	24.49	0	0	0	0	1	10	0	1	0	0	0	2.7	1	1	3.5	0	9	0	9	0	2	0	0.69	120.4	B	0		1	17	0	0	0	0.93	0		609	1	180	1	24	0	2000	0
67		57	1	164.8	54.7	20.14	0	0	0	0	1		0	1	0	1	0	2.3	1	1	2.7	0	12	0	9	0	2	0	0.76	105.7	O	0		2	31	1	0	0	1.35	0		544	0	65	0	27	0	2000	0
68		22	1	174.3	58.5	19.26	0	0	0	0	0		0	0	0	0	0	3.3	1	0	9.2	1	15	0	8	0	2	0	0.58	175.2	A	0		2	26	0	0	0	1.05	0		704	1	121	1	40	1	1500	1
69		59	1	171	56	19.15	0	0	0	0	0		0	0	1	1	0	3	1	1	5.7	1	18	0	10	1	3	1	0.72	111.7	AB	0		2	37	1	0	0	0.98	0		538	0	46	0	30	0	1500	0
70		67	1	163.9	67.7	25.2	0	0	0	1	1		0	1	0	1	0	4.4	0	0	5	0	6	0	5	0	1	0	0.84	91.1	O	0		2	38	1	0	0	0.75	1		550	0	66	0	25	0	1500	0
71		56	1	176	73	23.57	0	0	0	1	0		0	1	0	1	0	4.3	0	0	4.6	0	34	1	11	1	3	1	0.79	76.6	A	0		1	39	1	0	0	1.14	0		605	1	81	0	33	0	1000	1
72		55	1	164.7	60	22.12	0	0	1	1	0		0	1	0	1	0	4.2	0	0	7.2	1	8	0	5	0	1	0	0.82	97.5	AB	0		2	35	1	0	0	0.91	0		410	0	82	0	28	0	1500	0
73		52	1	172	62.6	21.16	0	0	0	1	0		0	0	0	0	0	3.25	1	0	7.5	1	23	1	9	0	2	0	1.15	65.5	B	0		2	26	0	0	0	0.82	0		672	1	166	1	35	0	1500	0
74		54	1	172.7	64.2	21.53	0	0	0	0	0		0	0	0	1	0	2.6	1	1	5	0	43	1	5	0	1	0	1.01	77.7	B	0		1	24	0	0	0	0.14	1		612	1	71	0	42	1	1500	1
75		55	1	162.9	56.3	21.22	0	0	0	1	1	150	0	0	1	1	0	3.4	1	0	6.7	1	10	0	10	1	3	1	0.99	78.5	B	0		1	26	0	0	0	0.87	0		420	0	66	0	18	0	0	0
76		55	1	175	55.2	18.02	0	0	0	0	1		0	1	0	1	0	4.7	0	0	3	0	9	0	5	0	1	0	0.91	86.5	A	0		2	25	0	0	0	1.03	0		352	0	79	0	17	0	1500	0
77		50	1	164.1	59.8	22.21	0	0	0	0	0		0	1	0	0	0	4.4	0	0	5.4	0	6	0	6	0	2	0	1.01	78.2	B	0		1	20	0	0	0	1.15	0		616	1	22	0	44	1	1000	0
78		58	1	156.9	62.2	25.27	0	0	0	0	0		0	1	0	0	0	3.4	1	0	1.8	0	11	0	6	0	2	0	0.66	124	B	0		1	33	1	0	0	1.11	0		598	0	100	1	43	1	1500	1
79		48	1	174.2	62.9	20.73	0	0	0	0	0		0	1	0	0	0	3.1	1	0	6.3	1	15	0	9	0	2	0	0.6	143.8	A	0		1	42	1	0	0	1.26	0		508	0	97	0	22	0	500	0
80		61	1	156.3	56.9	23.29	0	0	0	0	0		0	1	0	1	0	4.4	0	0	2.8	0	8	0	5	0	1	0	0.94	81.6	B	0		1	26	0	0	0	1.2	0		392	0	64	0	29	0	0	0
81		48	1	173	66.9	22.35	0	0	0	1	1	1	0	1	0	1	0	3	1	1	3.3	0	32	1	10	1	3	1	1.42	53.2	A	0		2	40	1	0	0	0.88	0		587	0	114	1	40	1	500	0
82		42	2	156.3	55.4	22.68	0	0	0	0	0		0	1	0	1	0	3.9	0	0	1.4	0	6	0	5	0	1	0	0.58	114	A	0		2	19	0	0	0	1.1	0		619	1	85	0	29	0	1500	0
83		56	1	165	67.6	24.83	0	0	0	1	0		0	1	0	0	0	3.5	0	0	4.4	0	14	0	8	0	2	0	0.76	106.1	A	0		1	27	0	0	0	0.95	0		446	0	150	1	36	0	1000	0
84		54	2	156	71	29.17	0	1	0	0	0		0	1	0	1	0	4.4	0	0	5.3	0	15	0	10	1	3	1	0.5	128.6	A	0		1	58	1	0	0	1.03	0		441	0	101	1	16	0	0	0
85		50	1	169.8	84.2	29.2	0	1	1	1	1	15	0	1	0	1	0	3.3	1	0	11.7	1	9	0	5	0	1	0	0.69	121.4	B	0		1	23	0	0	0	1.2	0		616	1	116	1	15	0	1000	0
86		53	1	159.6	60.1	23.59	0	0	0	0	0		0	1	0	1	0	2.6	1	1	2.4	0	12	0	9	0	2	0	0.58	146.6	B	0		1	20	0	0	0	1.36	0		450	0	71	0	26	0	1000	0
87		62	1	175	76	24.82	0	0	0	0	0		0	0	0	1	0	4	0	0	7.6	1	7	0	5	0	1	0	0.89	86.6	B	0		1	33	1	0	0	1.18	0		697	1	119	1	43	1	0	0
88		48	1	177.5	71.7	22.76	0	0	0	1	0		0	0	0	1	0	2.7	1	1	2	0	15	0	9	0	2	0	0.69	122.4	B	0		1	20	0	0	0	1.02	0		520	0	83	0	31	0	1500	1
89		72	1	166	73.5	26.67	0	0	0	0	0		0	0	0	1	0	2.8	1	1	3.5	0	12	0	8	0	2	0	1	73.5	AB	0		2	37	1	0	0	0.72	1		538	0	75	0	40	1	1000	0
90		49	1	165	56.4	20.72	0	0	0	0	0		1	0	0	0	0	2.5	1	1	3.3	0	13	0	9	0	2	0	0.75	110.7	B	0		1	17	0	0	0	1.35	0		1082	1	298	1	263	1	500	0
91		62	1	164.3	75.6	28.01	0	1	0	0	0		0	0	1	0	0	2.8	1	1	2.7	0	16	0	10	1	3	1	0.81	96.6	A	0		1	31	1	0	0	0.98	0		453	0	76	0	20	0	1500	1
92		62	1	169.7	69.6	24.17	0	0	0	1	1	15	0	0	1	1	0	3.2	1	0	2.8	0	10	0	6	0	1	0	1.02	74	O	0		1	32	1	0	0	1.3	0		554	0	73	0	19	0	1500	0
93		59	1	161.7	59.1	22.6	0	0	0	0	0		0	1	0	1	0	3.3	1	0	5.7	1	6	0	6	0	1	0	0.67	121.4	A	0		2	31	1	0	0	0.85	0		571	0	147	1	53	1	1500	0
94		52	1	165.1	70.5	25.86	0	0	0	0	1		0	0	1	1	0	3.4	1	0	0.3	0	14	0	10	1	3	1	0.65	129	B	1		2	48	1	0	0	0.9	0		675	1	95	0	20	0	1500	0
95		63	1	167	74.5	26.71	0	0	0	1	1		0	0	1	1	0	4.3	0	0	3	0	7	0	5	0	1	0	0.88	87.5	O	0		2	57	1	1	0	1.19	0		464	0	67	0	24	0	1000	0
96		67	1	159.3	52.3	20.61	0	0	0	0	0		0	1	0	0	0	3.8	0	0	5.2	0	12	0	8	0	2	0	0.67	118.3	B	0		1	48	1	0	0	1.69	0		703	1	82	0	22	0	1500	0
97		46	1	162	61	23.24	0	0	0	1	1	20	1	0	0	0	0	3.9	0	0	5.6	1	24	1	10	1	3	1	0.79	105.6	AB	0		2	44	1	0	0	0.94	0		510	0	92	0	24	0	1500	1
98		55	1	179.3	65.3	20.31	0	0	0	0	1		0	1	0	1	0	3.5	0	0	1.2	0	8	0	6	0	1	0	0.66	125.3	B	0		1	28	0	0	0	1.34	0		561	0	97	0	19	0	1500	0
99		64	1	168.3	56.1	19.81	0	0	0	0	0		0	1	0	1	0	2.8	1	1	4.9	0	18	0	8	0	2	0	0.65	123.7	A	0		1	37	1	1	0	0.9	0		530	0	61	0	25	0	1500	0
100		49	1	169.1	75.3	26.33	0	0	0	0	1		0	1	0	1	0	3.6	0	0	0.3	0	8	0	5	0	1	0	0.75	110.7	O	0		1	58	1	0	0	0.9	0		577	0	77	0	90	1	1500	0
101		53	1	174.8	88.6	29	0	1	0	0	1		0	1	0	1	0	4.3	0	0	8	1	7	0	5	0	1	0	1.01	77.3	A	0		2	48	1	0	0	1.19	0		511	0	63	0	40	1	500	0
102		64	1	155.8	64.1	26.41	0	0	0	0	0		0	0	0	0	0	3	1	1	1.7	0	32	1	10	1	3	1	1.03	53.8	A	0		2	43	1	1	0	1.03	0		494	0	85	0	34	0	1500	0
103		49	2	160	94.6	36.95	1	1	1	0	0		0	1	0	1	0	2.7	1	1	1.3	0	24	1	9	0	2	0	0.53	122.6	A	0		1	25	0	0	0	0.74	1		1114	1	104	1	27	0	1000	1
104		57	1	167.4	61.8	22.05	0	0	0	0	1		0	1	0	1	0	3.8	0	0	4.5	0	7	0	5	0	1	0	0.8	99.6	O	0		2	28	0	0	0	1.11	0		600	1	82	0	31	0	1000	0
105		45	1	168.9	76.1	26.68	0	0	0	0	0		1	1	0	0	0	2.5	1	1	7.4	1	40	1	12	1	3	1	1.08	73.9	B	0		1	19	0	0	0	0.62	1		651	1	98	0	28	0	1500	0
106		53	2	151	58	25.44	0	0	0	0	0		0	0	0	0	0	3.8	0	0	7.9	1	33	1	11	1	3	1	0.28	152	B	0		2	28	0	0	0	0.96	0		575	0	105	1	40	1	1500	1
107		41	1	171.5	62.4	21.22	0	0	0	0	0		0	1	0	1	0	2.5	1	1	2.8	0	17	0	9	0	2	0	0.72	120.3	A	0		2	42	1	0	0	1.21	0		542	0	78	0	21	0	500	0
108		45	2	148.7	48.1	21.75	0	0	0	0	0		1	0	0	0	0	3.4	1	0	6.9	1	17	0	9	0	2	0	0.59	109.7	B	0		2	28	0	0	0	1.4	0		461	0	76	0	26	0	1500	0
109		60	1	183	70.9	21.17	0	0	0	0	1		1	0	0	0	0	3.5	0	0	3.4	0	12	0	7	0	2	0	0.72	111.4	O	0		2	29	0	0	0	1.03	0		492	0	54	0	33	0	1500	0
110		55	2	150.5	74.1	32.71	1	1	0	0	0		0	1	0	1	0	2.4	1	1	6.9	1	17	0	10	1	3	1	0.54	117.2	A	0		1	30	1	0	0	1.42	0		594	0	52	0	21	0	1000	0
111		39	2	149.1	50.7	22.81	0	0	0	0	0		0	0	0	0	0	4.2	0	0	4.1	0	6	0	5	0	1	0	0.62	107.2	B	0		1	37	1	0	0	0.8	0		385	0	43	0	27	0	1500	1
112		58	2	157.4	64	25.83	0	0	1	0	0		0	0	1	0	0	2.8	1	1	2.5	0	21	1	10	1	3	1	0.68	88.9	A	1		1	27	0	0	0	1.74	0		600	1	74	0	41	1	1500	0
113		47	1	174	88.3	29.17	0	1	0	0	1		0	1	0	1	0	3.2	1	0	6.1	1	15	0	8	0	2	0	0.65	131.7	A	0		2	43	1	0	0	0.82	0		617	1	80	0	24	0	1000	0
114		51	1	166.3	75.3	27.23	0	0	0	0	1		0	1	0	0	0	2.8	1	1	2.3	0	11	0	8	0	2	0	0.77	106.5	A	0		1	20	0	0	0	0.97	0		597	0	79	0	35	0	1500	0
115		55	1	168.8	64.3	22.57	0	0	1	0	1	20	0	1	0	1	0	4.4	0	0	2.9	0	7	0	5	0	1	0	0.97	80.4	A	1		1	50	1	0	0	1.08	0		553	0	107	1	44	1	1000	1
116		28	2	166.2	61.6	22.3	0	0	0	0	0		0	0	0	0	0	3.6	0	0	5.5	0	17	0	8	0	2	0	0.54	134.4	O	0		2	33	1	0	0	1.02	0		470	0	99	0	61	1	500	0
117		56	1	167.9	72.6	25.75	0	0	0	0	0		0	1	0	1	0	3.6	0	0	3.3	0	12	0	8	0	2	0	0.84	94.9	AB	0		2	52	1	0	0	1.16	0		835	1	71	0	54	1	1500	0
118		59	1	160.4	51.6	20.06	0	0	0	0	0		0	1	0	1	0	2.9	1	1	4.6	0	17	0	9	0	2	0	0.6	137.9	O	0		1	28	0	0	0	1.21	0		753	1	40	0	29	0	500	0
119		49	1	168.7	64.8	22.77	0	0	0	0	1	30	0	1	0	1	0	3.7	0	0	7	1	9	0	6	0	1	0	0.86	94.5	O	0		1	24	0	0	0	0.91	0		550	0	75	0	34	0	1500	0
120		59	1	165.5	77.7	28.37	0	1	0	0	1		0	1	0	1	0	4	0	0	4.5	0	7	0	5	0	1	0	0.94	82.1	O	0		2	55	1	0	0	0.96	0		575	0	77	0	21	0	1000	0
121		53	2	160.5	55.8	21.66	0	0	0	0	0		0	1	0	1	0	2.2	1	1	6	1	8	0	8	0	2	0	0.74	82.1	A	0		2	30	1	1	0	1.51	0		495	0	64	0	21	0	1500	0
122		44	1	181.2	105.2	32.04	1	1	0	1	1		0	0	0	0	0	4.2	0	0	8	1	30	1	6	0	1	0	0.86	92.8	AB	0		1	19	0	0	0	1.55	0		744	1	131	1	60	1	1500	0
123		50	2	155.7	50.3	20.75	0	0	0	0	0		0	0	1	1	0	3.3	1	0	7.7	1	14	0	7	0	2	0	0.8	75.9	B	0		2	21	0	0	0	1.34	0		586	0	57	0	25	0	1500	0
124		54	1	172.5	73	24.53	0	0	0	0	0		0	0	1	1	0	3.7	0	0	8.6	1	32	1	9	0	2	0	0.62	132.8	O	0		1	25	0	0	0	1.25	0		612	1	129	1	33	0	1000	1
125		47	1	173	66	22.05	0	0	0	0	1	12.5	1	1	0	0	0	2.9	1	1	8.5	1	35	1	11	1	3	1	1.32	58.1	O	0		1	23	0	0	0	0.98	0		614	1	107	1	49	1	1000	0
126		60	1	172.6	67.2	22.56	0	0	0	0	1	30	1	0	0	0	0	4.5	0	0	5.1	0	36	1	5	0	1	0	0.91	85	B	1		1	33	1	0	0	1.25	0		723	1	92	0	31	0	1500	0
127		54	1	164	69.9	25.99	0	0	1	0	1	30	1	0	0	1	0	3.7	0	0	4.6	0	9	0	5	0	1	0	0.84	95.2	B	0		1	24	0	0	0	1.15	0		618	1	94	0	38	0	650	0
128		45	2	164	74.2	27.59	0	1	0	0	0		0	1	0	0	0	3.9	0	0	7.4	1	26	1	9	0	2	0	0.59	110.2	B	0		1	25	0	0	0	1.07	0		618	1	97	0	34	0	2000	0
129		58	1	168.3	63.8	22.52	0	0	0	1	1		0	1	0	1	0	3	1	1	6.5	1	12	0	6	0	1	0	0.59	140.6	A	0		2	30	1	0	0	0.98	0		585	0	71	0	39	0	2000	0
130		51	1	165	87.4	32.1	1	1	0	0	0		0	1	0	1	0	4.5	0	0	6.6	1	6	0	5	0	1	0	0.81	100.5	B	0		1	19	0	0	0	1.03	0		580	0	70	0	40	1	2000	0
131		56	1	164.4	59.6	22.05	0	0	0	0	0		0	1	0	1	0	2.7	1	1	2.7	0	9	0	6	0	1	0	0.63	131.7	A	0		1	23	0	0	0	1.2	0		650	1	118	1	29	0	1500	0
132		59	1	156.8	65.1	26.48	0	0	0	1	1	5	0	1	0	1	0	3.4	1	0	6.7	1	10	0	7	0	2	0	0.79	100.4	B	0		1	30	1	0	0	1.33	0		628	1	76	0	30	0	1500	0
133		59	1	170.2	87.5	30.21	0	1	0	0	0		0	1	0	1	0	2.9	1	1	6	1	36	1	10	1	3	1	0.88	88.6	O	0		1	29	0	0	0	0.71	1		630	1	64	0	34	0	1500	0
134		57	1	167.3	79.6	28.44	0	1	0	0	0		0	1	0	1	0	4	0	0	6.4	1	6	0	5	0	1	0	0.65	126.6	B	0		2	54	1	0	0	0.72	1		841	1	78	0	48	1	1500	0
135		64	1	169.7	61.2	21.25	0	0	0	1	0		0	1	0	1	0	3.2	1	0	9.3	1	12	0	7	0	2	0	0.77	101.7	A	0		1	36	1	0	0	1.29	0		516	0	90	0	21	0	2000	0
136		59	1	167.4	73	26.05	0	0	0	0	1	20	0	1	0	0	0	3.2	1	0	5.4	0	15	0	9	0	2	0	0.83	94.8	A	0		1	32	1	0	0	1.12	0		751	1	88	0	23	0	1000	0
137		58	2	154.6	57	23.85	0	0	0	0	0		0	1	0	1	0	3.6	0	0	3.7	0	10	0	6	0	1	0	0.54	116	A	0		1	25	0	0	0	0.88	0		683	1	46	0	27	0	3000	0
138		49	1	173.9	89.4	29.56	0	1	0	0	1	25	1	0	0	0	0	2.9	1	1	6.9	1	37	1	13	1	3	1	1.16	62.8	A	0		2	21	0	0	0	1.04	0		705	1	63	0	54	1	1500	0
139		50	1	168.9	72.5	25.41	0	0	0	0	1	20	0	1	0	1	0	2.8	1	1	7.3	1	26	1	10	1	3	1	0.86	94.1	A	0		1	22	0	0	0	1.43	0		629	1	96	0	25	0	1500	0
140		54	1	174.4	78.8	25.91	0	0	0	0	1	30	0	1	0	1	0	4.5	0	0	4.7	0	8	0	5	0	1	0	0.93	84.7	B	0		1	24	0	0	0	0.89	0		565	0	83	0	41	1	1000	0
141		47	1	169	56.5	19.78	0	0	1	1	0		0	1	0	1	0	3	1	1	3.1	0	7	0	7	0	2	0	0.61	138.3	A	0		2	26	0	0	0	1.19	0		660	1	117	1	20	0	500	0
142		53	2	151.8	56.9	24.69	0	0	0	0	0		0	1	0	1	0	2.7	1	1	5.8	1	17	0	10	1	3	1	0.42	157.8	A	0		1	38	1	0	0	1.18	0		548	0	80	0	62	1	1500	0
143		57	1	173.6	73.5	24.39	0	0	0	0	0		0	1	0	1	0	3.6	0	0	6	1	7	0	5	0	1	0	0.77	104.1	O	0		1	21	0	0	0	1.16	0		525	0	73	0	28	0	500	0
144		71	1	168.6	56.7	19.95	0	0	0	0	0		0	0	1	1	0	3	1	1	4.3	0	13	0	7	0	2	0	1.16	62.1	B	0		1	41	1	0	0	1.06	0		795	1	103	1	24	0	1000	0
145		63	2	154	45.4	19.14	0	0	0	1	0		0	0	0	0	0	3.4	1	0	6.3	1	17	0	5	0	1	0	1.31	41	B	0		2	37	1	0	0	1.4	0		644	1	89	0	31	0	2000	0
146		35	2	162	62.4	23.78	0	0	0	0	0		0	1	0	0	0	3.5	0	0	4.9	0	28	1	9	0	2	0	0.55	125.8	A	0		1	42	1	0	0	1.16	0		597	0	73	0	17	0	2000	0
147		48	1	176.6	81.7	26.2	0	0	0	0	0		0	1	0	0	0	2.9	1	1	1.7	0	11	0	6	0	1	0	0.84	97.5	A	0		1	31	1	0	0	1	0		580	0	95	0	34	0	1500	0
148		62	2	162.2	57.4	21.82	0	0	0	0	0		0	0	0	0	0	2.3	1	1	2.9	0	16	0	10	1	3	1	0.76	77.1	A	0		1	56	1	0	0	1.22	0		458	0	82	0	38	0	1500	0
149		47	1	160	67.5	26.37	0	0	0	0	1	30	0	1	0	1	0	3.6	0	0	8	1	10	0	5	0	1	0	1.22	63.7	O	0		1	18	0	0	0	1.08	0		478	0	71	0	45	1	1500	0
150		50	1	165.4	76.4	27.93	0	1	0	0	0		0	1	0	1	0	3.5	0	0	6.6	1	16	0	8	0	2	0	0.78	105.4	A	0		1	21	0	0	0	0.84	0		576	0	89	0	46	1	1000	0
151		56	1	169	76.9	26.92	0	0	0	0	1	10	0	0	0	0	0	2.1	1	1	9.2	1	28	1	5	0	2	0	0.64	129.4	O	0		2	31	1	0	0	0.97	0		588	0	110	1	86	1	1500	0
152		38	1	182	78.1	23.58	0	0	0	0	1	1	0	1	0	0	0	3.7	0	0	6.3	1	8	0	12	1	3	1	0.62	101.5	A	0		1	62	1	0	0	1.1	0		450	0	195	1	32	0	1500	0
153		52	1	171.3	74.2	25.29	0	0	1	1	0		0	1	0	1	0	3.1	1	0	8.8	1	14	0	7	0	2	0	0.73	112.8	A	0		2	25	0	0	0	0.74	1		482	0	341	1	27	0	1500	0
154		48	1	169.7	84.5	29.34	0	1	0	0	1		0	1	0	1	0	3.1	1	0	5.5	0	13	0	7	0	2	0	0.83	98.9	AB	0		1	22	0	0	0	0.81	0		578	0	60	0	15	0	0	0
155		53	1	176.8	97.5	31.19	1	1	0	0	0		0	1	0	1	0	3.2	1	0	2	0	14	0	6	0	1	0	0.67	124.1	O	0		1	24	0	0	0	0.92	0		491	0	124	1	30	0	1500	0
156		62	1	162.8	57.1	21.54	0	0	0	0	0		0	1	0	0	0	3.3	1	0	5.3	0	30	1	10	1	3	1	0.97	81	B	0		2	52	1	0	0	1.12	0		442	0	63	0	31	0	1000	0
157		51	1	165	70.4	25.86	0	0	0	1	0		0	1	0	1	0	4.4	0	0	4.6	0	7	0	5	0	1	0	0.75	109.8	A	0		1	25	0	0	0	1.03	0		422	0	104	1	34	0	1500	0
158		55	1	166.6	70.7	25.47	0	0	0	1	1		0	1	0	1	0	3.8	0	0	5.8	1	6	0	5	0	1	0	0.8	100	A	0		1	21	0	0	0	0.99	0		480	0	68	0	30	0	500	0
159		51	2	155	57.1	23.77	0	0	0	0	0		0	0	0	0	0	3.4	1	0	4.7	0	54	1	11	1	3	1	1.2	47.4	A	0		2	25	0	0	0	1.05	0		526	0	73	0	30	0	3000	0
160		58	2	154.6	57	23.85	0	0	0	0	0		0	0	0	0	1	3.8	0	0	5.6	1	22	1	8	0	2	0	0.22	100	O	0		2	33	1	0	0	1.6	0		517	0	98	0	25	0	1500	0
161		64	1	159.8	55.5	21.73	0	0	0	0	0		0	1	0	1	0	3.1	1	0	3.8	0	16	0	8	0	2	0	0.84	92	O	0		1	20	0	0	0	1.28	0		477	0	65	0	19	0	1500	0
162		57	1	162	82.1	31.28	1	1	0	0	0		0	1	0	0	0	3.5	0	0	4.4	0	13	0	14	1	3	1	1.09	69.8	O	0		1	41	1	0	0	1	0		509	0	123	1	43	1	1000	0
163		46	1	163.5	63.9	23.9	0	0	0	0	0		1	0	0	0	0	2.2	1	1	6.2	1	17	0	8	0	2	0	0.98	82.3	B	0		2	18	0	0	0	0.86	0		598	0	68	0	43	1	500	0
164		55	1	166	48	17.42	0	0	0	0	0		0	0	0	0	1	3.7	0	0	10.5	1	8	0	8	0	2	0	0.36	100	A	0		2	37	1	0	0	1.47	0		616	1	57	0	30	0	1500	0
165		52	2	150	71.4	31.73	1	1	0	0	0		0	0	1	1	0	4.5	0	0	6.4	1	10	0	5	0	1	0	0.71	86.4	AB	0		2	24	0	0	0	1.09	0		683	1	89	0	19	0	500	0
166		45	1	172.4	76.3	25.67	0	0	0	0	0		0	1	0	1	0	3.3	1	0	1.5	0	15	0	7	0	2	0	0.75	112.6	A	0		1	17	0	0	0	1.06	0		599	0	105	1	25	0	1500	0
167		57	1	164.8	58.2	21.43	0	0	0	0	1		0	1	0	1	0	3.9	0	0	7.2	1	10	0	5	0	1	0	0.69	118.2	A	0		1	30	1	0	0	1.51	0		517	0	76	0	42	1	1500	1
168		32	1	170	62.6	21.66	0	0	0	0	1		0	1	0	0	0	3.6	0	0	6.8	1	14	0	6	0	1	0	1.09	78.4	O	0		2	32	1	0	0	1.08	0		531	0	67	0	62	1	1500	0
169		54	1	167.6	86.1	30.65	0	1	1	1	0		1	0	0	1	0	2.5	1	1	7.9	1	17	0	10	1	3	1	0.61	137.8	B	0		2	24	0	0	0	1.18	0		666	1	92	0	37	0	1000	0
170		56	1	172	72.3	24.44	0	0	0	0	0		0	1	0	1	0	4.2	0	0	0.9	0	7	0	5	0	1	0	0.81	98.6	O	0		1	31	1	0	0	1.12	0		531	0	55	0	29	0	1500	0
171		51	1	170	59.7	20.66	0	0	0	0	1		0	1	0	1	0	3.6	0	0	4.4	0	8	0	5	0	1	0	0.83	97.7	A	0		1	22	0	0	0	1.31	0		631	1	73	0	19	0	1500	0
172		51	1	172	74	25.01	0	0	0	0	1		0	1	0	1	0	3	1	1	5.5	0	16	0	7	0	2	0	1.17	66	A	0		1	48	1	0	0	0.8	0		550	0	75	0	58	1	1500	1
173		50	1	170.6	70.2	24.12	0	0	0	0	0		0	1	0	1	0	4.9	0	0	3.2	0	8	0	5	0	1	0	0.95	83.9	O	0		2	24	0	0	0	0.86	0		502	0	135	1	20	0	1500	1
174		32	1	174	61	20.15	0	0	0	0	0		0	0	0	0	1	3.1	1	0	5.2	0	21	1	10	1	3	1	0.53	180.2	B	0		2	60	1	0	0	1.52	0		749	1	168	1	35	0	1500	0
175		62	2	160.8	77.2	29.86	0	1	0	0	0		0	0	0	0	0	3	1	1	3.3	0	46	1	11	1	3	1	1.46	36.2	AB	0		1	40	1	0	0	0.97	0		609	1	102	1	50	1	1500	0
176		42	2	165.6	65.4	23.85	0	0	0	0	0		0	0	0	0	0	4	0	0	9.5	1	7	0	5	0	1	0	0.67	96.5	B	0		1	45	1	0	0	1.21	0		486	0	72	0	15	0	2000	0
177		59	1	162	89.3	34.03	1	1	0	0	0		0	0	0	0	0	2.5	1	1	2.4	0	24	1	11	1	3	1	1.15	65.3	A	0		1	22	0	0	0	1.06	0		530	0	72	0	22	0	1000	0
178		59	1	170	87	30.1	0	1	0	0	0		0	1	0	0	0	4.7	0	0	7.7	1	13	0	7	0	2	0	0.79	100.4	B	0		1	52	1	0	0	0.91	0		568	0	83	0	29	0	0	0
179		61	1	168	54	19.13	0	0	0	0	0		0	1	0	1	0	4	0	0	1.1	0	9	0	5	0	1	0	0.6	107.6	A	0		1	48	1	0	0	1.06	0		512	0	66	0	21	0	1000	0
180		61	1	168.1	58.6	20.74	0	0	0	0	0		0	1	0	1	0	4.1	0	0	6.6	1	13	0	6	0	1	0	0.8	98.3	O	0		1	49	1	0	0	1.2	0		500	0	65	0	18	0	500	0
181		42	1	171	71.6	24.49	0	0	0	0	1		0	1	0	1	0	4.2	0	0	0.8	0	9	0	5	0	1	0	1.13	71.5	AB	0		2	36	1	0	0	0.74	1		521	0	87	0	36	0	2000	0
182		61	1	162	53.2	20.27	0	0	0	0	1		0	1	0	1	0	2.9	1	1	5.6	1	14	0	6	0	1	0	0.79	99.7	AB	0		1	41	1	0	0	1.14	0		674	1	63	0	35	0	1000	0
183		58	2	147	52.3	24.2	0	0	0	0	0		0	1	0	1	0	2.9	1	1	4.3	0	15	0	7	0	2	0	0.55	113.9	B	0		1	59	1	0	0	1.56	0		490	0	30	0	23	0	0	0
184		58	1	167.4	81.5	29.08	0	1	1	1	0		0	1	0	1	0	3.1	1	0	4.3	0	8	0	6	0	1	0	0.87	90.4	A	1		2	60	1	0	0	0.79	1		554	0	65	0	33	0	1500	0
185		66	1	159	56.2	22.23	0	0	0	0	1		0	0	1	1	0	3	1	1	3.4	0	7	0	6	0	1	0	0.77	101.1	A	0		1	39	1	0	0	0.89	0		484	0	73	0	22	0	500	0
186		56	1	171	68.2	23.32	0	0	0	0	1		0	1	0	1	0	2.9	1	1	1.8	0	11	0	6	0	1	0	0.74	109.8	O	0		2	50	1	1	0	0.94	0		360	0	65	0	51	1	1500	0
187		51	1	160	43.9	17.15	0	0	0	0	0		0	1	0	0	0	3.7	0	0	3.9	0	7	0	11	1	3	1	0.66	127.8	AB	0		1	47	1	0	0	1.14	0		491	0	81	0	22	0	1000	0
188		54	2	158	53.8	21.55	0	0	0	0	0		0	1	0	0	0	1.8	1	1	4.4	0	14	0	11	1	3	1	0.49	132.1	B	0		1	29	0	0	0	1.06	0		477	0	79	0	30	0	1500	0
189		55	1	170	58	20.07	0	0	0	0	0		0	1	0	1	0	3.9	0	0	4.4	0	12	0	6	0	1	0	0.82	97.5	A	0		1	27	0	0	0	0.83	0		654	1	64	0	55	1	1500	0
190		54	1	164	67.3	25.02	0	0	0	0	1		0	1	0	1	0	3.1	1	0	5.6	1	13	0	5	0	1	0	0.89	89.1	A	0		2	19	0	0	0	0.96	0		523	0	79	0	39	0	1500	0
191		40	1	170	57	19.72	0	0	1	0	1	10	0	1	0	1	0	3.7	0	0	3.7	0	13	0	6	0	1	0	0.63	141.1	B	1		2	36	1	0	0	0.89	0		470	0	105	1	30	0	1500	0
192		52	1	174.7	68	22.28	0	0	0	0	0		0	0	0	1	0	2.8	1	1	8.5	1	13	0	6	0	1	0	0.85	94.7	A	0		2	48	1	0	0	0.95	0		622	1	107	1	47	1	1500	0
193		41	2	150	53.4	23.73	0	0	0	0	0		0	1	0	1	0	3.8	0	0	7.8	1	6	0	5	0	1	0	0.59	112.9	B	0		1	48	1	0	0	1.22	0		414	0	58	0	16	0	1500	0
194		57	1	165.1	63.9	23.44	0	0	0	0	0		0	1	0	1	0	3.8	0	0	3.4	0	9	0	5	0	1	0	0.93	84	AB	0		1	26	0	0	0	1.11	0		745	1	108	1	46	1	1000	1
195		43	1	160	47.9	18.71	0	0	0	0	1	7.5	1	0	0	0	0	2.5	1	1	5.1	0	39	1	10	1	3	1	0.55	130.9	B	0		1	41	1	0	0	1.4	0		546	0	76	0	52	1	1500	0
196		33	1	172	66.8	22.58	0	0	0	0	1		0	1	0	1	0	3.8	0	0	7	1	6	0	5	0	1	0	0.7	129.9	O	0		1	40	1	0	0	1.24	0		531	0	79	0	39	0	1500	0
197		45	1	172	66.3	22.41	0	0	0	0	1	20	0	1	0	0	0	3.2	1	0	2.4	0	10	0	7	0	2	0	0.71	120	A	0		1	19	0	0	0	0.95	0		472	0	99	0	27	0	2000	0
198		50	1	168.5	63	22.19	0	0	1	0	1		1	0	0	1	0	2.9	1	1	4	0	15	0	7	0	2	0	1.42	52.8	A	0		2	48	1	0	0	0.9	0		620	1	389	1	45	1	1500	0
199		51	1	172	66	22.31	0	0	0	0	1		0	1	0	1	0	4.2	0	0	3.7	0	6	0	5	0	1	0	0.86	93.8	A	0		1	49	1	1	0	0.77	1		490	0	51	0	22	0	1000	0
200		67	2	150	64	28.44	0	1	0	1	0		0	0	0	0	0	3.1	1	0	4.2	0	14	0	9	0	2	0	0.93	60.3	O	0		1	14	0	0	0	0.9	0		808	1	73	0	29	0	1000	0
201		50	2	155	57	23.73	0	0	0	0	0		0	1	0	0	0	3.2	1	0	3.2	0	8	0	7	0	2	0	0.59	108.3	A	0		1	25	0	0	0	1.1	0		619	1	53	0	36	0	1500	0
202		40	1	178.9	64.7	20.22	0	0	0	0	0		0	0	1	0	0	3.2	1	0	3.4	0	18	0	10	1	3	1	0.58	155.2	O	0		2	44	1	0	0	1.18	0		579	0	106	1	42	1	1500	0
203		25	1	169	54.2	18.98	0	0	0	0	0		0	1	0	0	0	3.6	0	0	3.9	0	37	1	11	1	3	1	0.76	125	B	0		1	53	1	1	0	1.35	0		464	0	69	0	18	0	1500	1
204		57	1	183	64	19.11	0	0	0	1	1		0	1	0	1	0	3.8	0	0	3.5	0	9	0	5	0	1	0	0.71	114.4	O	0		1	29	0	0	0	1.25	0		655	1	63	0	34	0	1500	0
205		48	1	176	57	18.4	0	0	1	1	1		0	1	0	0	0	3	1	1	3.2	0	17	0	10	1	3	1	1.01	76.1	B	0		1	28	0	0	0	0.88	0		587	0	79	0	42	1	1000	0
206		49	1	174	55	18.17	0	0	0	0	1		0	1	0	0	0	3	1	1	8.1	1	38	1	12	1	3	1	0.83	97.8	A	0		2	43	1	0	0	0.7	1		746	1	91	0	36	0	2000	0
207		55	1	173	73	24.39	0	0	0	0	0		0	1	0	1	0	4	0	0	7.5	1	16	0	6	0	1	0	0.74	112.4	A	0		1	26	0	0	0	1.38	0		575	0	43	0	40	1	1500	0
208		54	1	166	67	24.31	0	0	0	0	1		0	1	0	1	0	3.8	0	0	5	0	9	0	5	0	1	0	0.78	103.3	B	0		2	30	1	0	0	0.78	1		538	0	94	0	42	1	1500	0
209		57	1	170.3	69.1	23.83	0	0	0	0	1		0	1	0	1	0	3.5	0	0	4.6	0	9	0	5	0	1	0	0.67	123.6	A	0		1	24	0	0	0	1.31	0		538	0	41	0	33	0	1500	0
210		35	1	176.5	66.7	21.41	0	0	0	0	1		0	1	0	1	0	3.5	0	0	2.9	0	10	0	5	0	1	0	0.71	116.5	O	0		2	51	1	0	0	0.86	0		586	0	113	1	20	0	1500	0
211		44	2	152	52.4	22.68	0	0	0	0	0		0	0	0	0	0	3	1	1	8.3	1	10	0	7	0	2	0	0.73	122.3	A	0		1	41	1	0	0	1.07	0		512	0	75	0	22	0	1500	0
212		62	1	163	53	19.95	0	0	0	0	0		0	1	0	1	0	3.9	0	0	1.1	0	10	0	6	0	1	0	0.57	115.2	B	0		1	19	0	0	0	1.4	0		479	0	49	0	25	0	1500	0
213		57	1	170	62	21.45	0	0	0	0	0		0	1	0	1	0	2.7	1	1	6.2	1	10	0	10	1	3	1	0.55	150.9	A	0		2	55	1	0	0	0.91	0		578	0	66	0	21	0	1500	0
214		58	2	153	49	20.93	0	0	0	0	0		0	0	1	0	0	3	1	1	7.6	1	14	0	9	0	2	0	0.71	114.4	B	0		1	28	0	0	0	1.43	0		679	1	98	0	45	1	1500	0
215		62	1	165	60	22.04	0	0	0	1	0		0	1	0	1	0	3.3	1	0	3.9	0	10	0	6	0	1	0	1.02	55.7	A	0		1	52	1	0	0	1.21	0		511	0	100	1	37	0	1500	0
216		42	1	178	92	29.04	0	1	0	0	0		0	0	0	0	1	3.7	0	0	5.3	0	9	0	6	0	1	0	0.79	99.4	B	0		2	43	1	0	0	1.27	0		560	0	80	0	34	0	1500	0
217		68	2	156	86	35.34	1	1	0	0	1	10	0	1	0	1	0	4.4	0	0	3.7	0	8	0	5	0	1	0	0.79	107.6	O	0		2	37	1	0	0	0.74	1		687	1	129	1	39	0	1500	0
218		54	1	165	62	22.77	0	0	0	1	0		0	0	0	0	0	2.7	1	1	4.4	0	38	1	6	0	1	0	0.79	72.4	AB	0		2	43	1	0	0	0.74	1		798	1	73	0	72	1	1500	0
219		55	1	166	48	17.42	0	0	0	0	1		0	1	0	1	0	3.3	1	0	8.9	1	16	0	6	0	1	0	0.97	80.7	O	0		1	25	0	0	0	1.46	0		609	1	73	0	25	0	500	0
220		59	1	167	62	22.23	0	0	0	0	1		1	0	0	0	0	3.4	1	0	4.3	0	14	0	8	0	2	0	0.64	129.8	A	0		1	27	0	0	0	1.93	0		489	0	95	0	23	0	650	1
221		45	1	173	73	24.39	0	0	0	0	1		0	1	0	1	0	3.7	0	0	4.3	0	6	0	5	0	1	0	0.85	92.3	B	0		1	41	1	0	0	1.35	0		609	1	97	0	45	1	1500	0
222		50	2	166	61	22.14	0	0	0	1	1	20	0	1	0	1	0	2.7	1	1	2.1	0	13	0	8	0	2	0	0.85	97.5	B	0		1	16	0	0	0	1.11	0		451	0	73	0	25	0	1000	0
223		69	1	170	72	24.91	0	0	0	0	0		0	1	0	1	0	2.8	1	1	9.4	1	9	0	6	0	1	0	0.62	101.9	B	0		1	23	0	0	0	1.41	0		490	0	61	0	21	0	1000	0
224		58	1	168	64	22.68	0	0	1	0	0		1	0	0	0	0	2.6	1	1	7.6	1	19	0	10	1	3	1	0.77	100.2	A	0		2	33	1	0	0	0.95	0		568	0	79	0	24	0	3000	0
225		57	1	167	65	23.31	0	0	0	0	0		0	1	0	1	0	2.3	1	1	7.4	1	16	0	9	0	2	0	0.76	105.3	O	0		1	31	1	0	0	1.3	0		494	0	60	0	45	1	1000	0
226		60	2	160	45	17.58	0	0	1	0	0		0	1	0	1	0	4.1	0	0	5.7	1	9	0	5	0	1	0	1.24	60.1	A	0		1	39	1	0	0	1.1	0		683	1	168	1	38	0	1000	0
227		58	1	171	56	19.15	0	0	0	0	0		0	0	0	1	0	3.2	1	0	5.5	0	9	0	7	0	2	0	0.47	135.2	O	0		1	37	1	0	0	1.02	0		485	0	82	0	36	0	1000	0
228		47	1	164	85	31.6	1	1	0	0	1		0	1	0	1	0	3.2	1	0	5.2	0	12	0	6	0	1	0	0.83	95.2	A	0		1	35	1	0	0	1.29	0		483	0	55	0	39	0	1000	0
229		49	1	174	63	20.81	0	0	1	1	1		0	1	0	1	0	2.5	1	1	0.2	0	14	0	8	0	2	0	0.69	122.9	A	0		2	44	1	0	0	0.66	1		610	1	90	0	21	0	1000	0
230		43	1	173	64	21.38	0	0	0	0	1		0	1	0	1	0	3.8	0	0	3.1	0	10	0	6	0	1	0	0.74	112.4	A	0		1	21	0	0	0	0.94	0		570	0	90	0	35	0	500	0
231		50	1	173.6	71.5	23.73	0	0	0	0	1		0	1	0	0	0	3.2	1	0	4.3	0	31	1	11	1	3	1	0.66	131.7	A	0		1	34	1	0	0	1.34	0		675	1	97	0	39	0	1000	0
232		52	2	153	69.4	29.65	0	1	0	0	1		0	0	0	0	0				3.9	0							0.53	122.6				2	18	0	0	0	0.98	0		450	0	44	0	38	0	0	0
233		50	1	170	73.4	25.4	0	0	0	1	0		0	0	1	0	0	2.6	1	1	3.6	0	16	0	10	1	3	1	0.36	189.3	A	0		1	48	1	0	0	2.78	0		498	0	67	0	31	0	1500	1
234		77	1	170	63.8	22.08	0	0	0	0	0		0	1	0	1	0	4.2	0	0	4.1	0	15	0	6	0	1	0	0.79	103.8	A	0		2	47	1	0	0	0.68	1		573	0	79	0	28	0	1500	0
235		54	1	174	65	21.47	0	0	1	0	0		0	0	1	1	0	3.6	0	0	9.8	1	46	1	10	1	3	1	0.74	111.5	A	0		2	43	1	0	0	1.03	0		498	0	97	0	23	0	1500	0
236		65	1	174.2	60.8	20.04	0	0	0	0	0		0	1	0	1	0	4.4	0	0	6.9	1	8	0	5	0	1	0	1.01	77	AB	0		2	52	1	0	0	0.77	1		598	0	89	0	46	1	1500	0
237		47	1	171	58	19.84	0	0	0	0	0		0	0	0	1	0	3.5	0	0	9.8	1	16	0	7	0	2	0	0.83	93	O	0		1	38	1	0	0	1.19	0		470	0	95	0	21	0	1500	0
238		53	1	177	66	21.07	0	0	0	0	0		0	1	0	1	0	3.9	0	0	7	1	9	0	6	0	1	0	0.88	92.8	A	0		2	17	0	0	0	0.93	0		664	1	89	0	57	1	1500	0
239		25	1	171.8	52.6	17.82	0	0	0	0	0		0	1	0	1	0	2.7	1	1	3.1	0	12	0	8	0	2	0	0.75	108.9	B	0		1	24	0	0	0	0.8	0		413	0	85	0	36	0	500	0
240		50	1	171.2	68	23.2	0	0	0	0	1		0	1	0	0	0	3.1	1	0	3.4	0	38	1	11	1	3	1	0.74	128.9	A	0		1	51	1	0	0	0.78	1		550	0	77	0	30	0	2000	0
241		50	1	171.2	75.6	25.79	0	0	0	0	0		0	1	0	1	0	3.9	0	0	6.4	1	7	0	5	0	3	1	0.92	87.1	B	0		1	16	0	0	0	1.03	0		477	0	90	0	32	0	1500	0
242		51	1	167.4	61.1	21.8	0	0	0	0	1	30	0	1	0	1	0	4.5	0	0	2.8	0	7	0	5	0	1	0	0.95	82.3	B	0		1	24	0	0	0	1.16	0		411	0	55	0	18	0	1500	0
243		55	2	155.8	86.2	35.51	1	1	0	1	0		0	1	0	1	0	2.8	1	1	5	0	13	0	7	0	2	0	0.57	150.7	B	0		1	25	0	0	0	1.17	0		535	0	96	0	46	1	1500	0
244		49	1	169	66	23.11	0	0	0	0	0		0	1	0	1	0	2.5	1	1	1.2	0	13	0	7	0	2	0	0.67	91.4	O	0		1	31	1	0	0	1.16	0		617	1	61	0	20	0	2000	0
245		22	1	185.1	121.8	35.55	1	1	0	0	0		0	1	0	0	0	2.8	1	1	2.3	0	15	0	9	0	2	0	0.75	110.7	O	0		1	22	0	0	0	1.36	0		471	0	108	1	37	0	2000	0
246		54	1	169	65.3	22.86	0	0	0	0	0		0	0	0	0	0	4.1	0	0	2.2	0	3	0	5	0	1	0	0.98	95.6	A	0		1	26	0	0	0	0.7	1		580	0	60	0	36	0	0	0
247		44	1	176	45.5	14.69	0	0	1	1	0		0	1	0	1	0	4	0	0	5.6	1	14	0	7	0	2	0	0.64	130.3	A	0		2	54	1	0	0	0.75	1		773	1	99	0	46	1	0	0
248		52	1	171.8	75	25.41	0	0	0	0	1		0	1	0	1	0	3	1	1	2.9	0	14	0	7	0	2	0	0.97	84.1	O	0		1	29	0	0	0	1.39	0		518	0	98	0	19	0	500	0
249		50	1	174.6	61.8	20.27	0	0	0	0	0		0	1	0	1	0	3.6	0	0	5	0	8	0	5	0	1	0	0.96	82.9	A	0		1	19	0	0	0	1.12	0		448	0	67	0	16	0	1000	0
250		52	1	168.2	57.2	20.22	0	0	0	1	1	15	0	1	0	1	0	3.9	0	0	4.8	0	6	0	5	0	1	0	0.6	141.5	A	0		2	27	0	0	0	0.92	0		510	0	75	0	38	0	1500	0
251		55	2	159	64.5	25.51	0	0	0	0	1		0	0	0	0	0				4.7	0							0.49	132.1				1	18	0	0	0	0.98	0		470	0	84	0	24	0	1000	1
252		42	2	160	37	14.45	0	0	0	0	0		0	0	0	0	0	3.8	0	0	6.3	1	17	0	7	0	2	0	0.45	152.8	B	0		1	51	1	0	0	0.89	0		578	0	46	0	21	0	1500	0
253		62	1	162.6	67.3	25.46	0	0	0	0	0		0	0	1	0	0	3	1	1	0.6	0	12	0	8	0	2	0	0.66	122.3	O	0		1	34	1	0	0	0.92	0		590	0	69	0	33	0	500	0
254		46	1	182	115.7	34.93	1	1	0	0	1	15	0	0	1	1	0	2.7	1	1	4.7	0	13	0	10	1	3	1	0.64	134.6	B	0		2	21	0	0	0	0.71	1		533	0	53	0	45	1	1500	0
255		47	1	168.8	61.2	21.48	0	0	0	0	1	45	0	1	0	0	0	3.9	0	0	2.2	0	8	0	5	0	1	0	1.01	79.2	B	0		1	16	0	0	0	1.12	0		403	0	78	0	20	0	1000	0
256		58	2	164.2	56	20.77	0	0	0	0	0		0	0	1	0	0	3.4	1	0	2.8	0	14	0	7	0	2	0	0.56	111.2	A	0		1	38	1	0	0	1.47	0		620	1	95	0	22	0	1500	0
257		46	2	157.7	64.5	25.94	0	0	0	0	0		0	0	0	0	1	4.4	0	0	2.6	0	5	0	5	0	1	0	0.3	100	B	0		2	40	1	0	0	2.03	0		471	0	53	0	20	0	0	0
258		64	1	169.1	74	25.88	0	0	0	1	0		0	0	0	0	0	2.8	1	1	7.5	1	28	1	10	1	3	1	1.48	47.9	O	0		1	43	1	0	0	2.48	0		456	0	262	1	36	0	500	0
259		45	1	174	80.8	26.69	0	0	1	0	1		0	1	0	1	0	2.7	1	1	8.6	1	15	0	10	1	3	1	0.69	124	B	0		2	43	1	0	0	0.84	0		566	0	85	0	42	1	1500	0
260		64	1	167.9	69.7	24.72	0	0	1	0	1		0	1	0	1	0	3.8	0	0	7.1	1	6	0	6	0	1	0	0.83	93.3	B	0		1	34	1	0	0	1.3	0		450	0	59	0	65	1	1000	0
261		36	1	172	61.2	20.69	0	0	0	1	1	1	1	0	0	0	0	3.5	0	0	6.7	1	42	1	12	1	3	1	0.52	179.8	A	0		1	36	1	0	0	0.98	0		550	0	323	1	24	0	0	0
262		56	1	170.3	59.8	20.62	0	0	0	0	0		0	1	0	1	0	3.6	0	0	9	1	22	1	6	0	1	0	0.75	107.7	A	0		1	45	1	0	0	1.1	0		420	0	97	0	23	0	1000	0
263		44	1	163.4	101.3	37.94	1	1	0	1	1	4	0	1	0	1	0	3.5	0	0	5.5	0	13	0	8	0	2	0	0.6	146.4	B	0		1	46	1	0	1	1	0		480	0	318	1	84	1	1000	0
264		65	1	168.3	67.1	23.69	0	0	0	1	0		0	0	0	1	0	3.2	1	0	5	0	40	1	5	0	1	0	0.76	102.9	B	0		1	36	1	0	0	1.5	0		960	1	157	1	62	1	0	0
265		36	1	175.6	107.2	34.77	1	1	0	0	1		0	1	0	0	0	3.4	1	0	7.2	1	10	0	8	0	2	0	0.76	116.1	A	0		1	26	0	0	0	1.1	0		540	0	91	0	21	0	1500	0
266		46	1	168	68.2	24.16	0	0	0	0	0		0	0	1	0	0	3.4	1	0	3.9	0	11	0	9	0	2	0	0.98	82.3	B	0		1	48	1	0	0	0.88	0		710	1	89	0	24	0	1000	0
267		65	1	168.2	65.8	23.26	0	0	0	0	0		0	1	0	1	0	2.8	1	1	6.5	1	11	0	6	0	1	0	0.8	97.3	B	0		2	68	1	0	0	1	0		420	0	64	0	25	0	1500	0
268		50	1	180	81.3	25.09	0	0	0	0	0		0	1	0	1	0	4.8	0	0	3.5	0	7	0	5	0	1	0	1	79.1	A	0		2	49	1	0	0	0.77	1		450	0	71	0	29	0	1500	0
269		48	1	161	68	26.23	0	0	0	0	1		0	0	0	0	0				6	1							0.36	100				2	19	0	0	0	0.98	0		490	0	64	0	22	0	1500	0
270		48	1	171	79.6	27.22	0	0	0	0	1	13	0	0	1	1	0	2.9	1	1	6.2	1	7	0	8	0	2	0	0.88	92.4	A	0		1	25	0	0	0	1.1	0		500	0	88	0	24	0	1500	0
271		44	1	165.4	59	21.57	0	0	0	0	0		0	1	0	1	0	4.7	0	0	0.6	0	6	0	5	0	1	0	0.68	126.7	A	0		2	42	1	0	0	1.2	0		550	0	75	0	40	1	1500	0
272		68	1	167.4	60.3	21.52	0	0	0	0	0		0	1	0	1	0	2.69	1	1	4.4	0	13	0	7	0	2	0	0.65	122.2	O	0		1	66	1	1	1	1	0		460	0	341	1	135	1	1000	0
273		53	1	173.3	87.7	29.2	0	1	0	0	0		0	1	0	1	0	4.5	0	0	7.3	1	8	0	5	0	1	0	1.02	76.4	B	0		1	25	0	0	0	1.4	0		430	0	91	0	28	0	1500	0
274		60	1	164.5	52.6	19.44	0	0	0	0	0		0	1	0	1	0	3	1	1	6.4	1	18	0	10	1	3	1	0.78	101.5	AB	1		1	31	1	0	0	1.5	0		430	0	76	0	42	1	1500	0
275		57	1	169	67.9	23.77	0	0	0	1	0		0	0	1	1	0	2.9	1	1	7.4	1	21	1	11	1	3	1	1.17	64.3	AB	0		1	36	1	0	0	0.78	1		423	0	295	1	38	0	1500	1
276		47	1	172.8	62.4	20.9	0	0	0	0	0		0	1	0	1	0	3.7	0	0	1.1	0	7	0	5	0	1	0	0.86	95.3	A	0		1	21	0	0	0	0.9	0		520	0	107	1	33	0	1500	0
277		55	1	169.5	96.9	33.73	1	1	0	0	1		0	1	0	1	0	2.7	1	1	6.4	1	23	1	10	1	3	1	0.62	134.7	A	0		1	23	0	0	0	1	0		453	0	55	0	38	0	1500	1
278		52	1	177	79	25.22	0	0	0	0	1		0	0	0	1	0	3.2	1	0	3.9	0	10	0	8	0	1	0	0.69	120.4	A	0		1	20	0	0	0	1.2	0		520	0	96	0	46	1	500	0
279		57	1	164	78	29	0	1	0	0	1	3	1	0	0	0	0	2.7	1	1	4.5	0	26	1	13	1	3	1	1.26	61.1	B	0		1	19	0	0	0	1.1	0		510	0	77	0	58	1	1500	0
280		38	1	175	73	23.84	0	0	0	0	0		0	1	0	0	0	3.8	0	0	3.6	0	10	0	7	0	2	0	0.91	93.2	AB	0		2	33	1	0	0	1.1	0		490	0	84	0	35	0	1000	0
281		54	1	170	69	23.88	0	0	1	0	0		0	1	0	1	0	3.5	0	0	8.8	1	14	0	8	0	2	0	0.92	85.7	AB	0		1	23	0	0	0	3.12	0		306	0	340	1	31	0	1000	0
282		61	1	163	62	23.34	0	0	0	0	0		0	1	0	1	0	3.2	1	0	3.6	0	12	0	7	0	2	0	0.81	96.9	AB	0		1	32	1	0	0	1.3	0		570	0	84	0	44	1	1000	0
283		52	1	159	65	25.71	0	0	0	1	1		0	1	0	0	0	3.4	1	0	8.8	1	48	1	12	1	3	1	1.26	60.1	B	0		2	44	1	0	0	0.8	0		530	0	114	1	47	1	1500	0
284		50	1	172	103	34.82	1	1	0	1	0		0	1	0	1	0	3.7	0	0	7.6	1	8	0	5	0	1	0	0.87	92.9	A	0		1	36	1	0	0	3.31	0		560	0	380	1	36	0	500	0
285		58	1	165	58	21.3	0	0	0	1	1	30	0	1	0	1	0	4.1	0	0	8.9	1	7	0	5	0	1	0	1.07	71	B	1		2	56	1	0	0	1.02	0		480	0	74	0	25	0	1500	0
286		52	1	172	66	22.31	0	0	0	1	0		0	1	0	1	0	3.1	1	0	4.1	0	14	0	9	0	2	0	0.28	152	B	0		2	23	0	0	0	1.2	0		440	0	109	1	28	0	500	0
287		58	1	157	60	24.34	0	0	0	0	0		1	0	0	0	0	2.6	1	1	3.2	0	12	0	11	1	3	1	0.79	100.7	A	0		1	28	0	0	0	1.7	0		430	0	52	0	36	0	1000	0
288		48	1	161	67	25.85	0	0	0	0	1		0	1	0	1	0	3.7	0	0	4.2	0	9	0	5	0	1	0	0.73	114.7	B	0		1	26	0	0	0	1.4	0		510	0	80	0	53	1	1500	0
289		61	1	165	97	35.63	1	1	1	1	0		1	0	0	1	0	2.6	1	1	4.4	0	13	0	9	0	2	0	0.58	142.4	O	0		1	38	1	0	0	1.04	0		470	0	56	0	29	0	1500	0
290		37	1	174	71	23.45	0	0	0	0	1		0	1	0	1	0	4.3	0	0	4.4	0	8	0	5	0	1	0	0.71	124.8	O	0		1	30	1	0	0	0.9	0		500	0	103	1	23	0	1000	0
291		59	1	164	79	29.34	0	1	0	0	0		0	1	0	1	0	3.7	0	0	8	1	8	0	6	0	1	0	0.96	80.2	A	0		1	24	0	0	0	1.1	0		510	0	47	0	24	0	1500	0
292		55	1	172	74	24.77	0	0	0	0	1		0	1	0	1	0	2.9	1	1	5.6	1	8	0	8	0	2	0	0.73	114.7	O	0		1	28	0	0	0	1.5	0		590	0	135	1	29	0	1000	0
293		42	1	179	72	22.35	0	0	0	0	0		0	1	0	1	0	2.2	1	1	7.2	1	13	0	8	0	2	0	1.05	76.7	AB	0		1	31	1	0	0	0.89	0		720	1	348	1	39	0	1500	0
294		40	2	157	43	17.5	0	0	0	0	0		0	0	0	0	0	3.1	1	0	8.1	1	35	1	12	1	3	1	0.9	69	B	0		1	44	1	0	0	1.4	0		760	1	75	0	32	0	1500	0
295		53	1	163	52	19.41	0	0	0	1	0		0	0	0	0	0	3.3	1	0	7	1	16	0	10	1	3	1	0.83	96.9	O	0		1	22	0	0	0	1.4	0		510	0	71	0	57	1	500	0
296		45	1	166	68	24.9	0	0	0	0	0		0	1	0	1	0	3.2	1	0	5.1	0	10	0	8	0	2	0	0.77	109.3	A	0		1	21	0	0	0	1.1	0		780	1	106	1	58	1	1500	0
297		58	1	174	72	23.88	0	0	0	0	1		0	1	0	0	0	3.7	0	0	4.2	0	8	0	5	0	1	0	0.75	107	B	0		2	58	1	0	0	1.56	0		440	0	61	0	50	1	1000	0
298		77	2	150	52	23.11	0	0	1	0	0		0	0	0	0	0	2.8	1	1	2.8	0	22	1	12	1	3	1	0.79	99.4	A	0		2	23	0	0	0	1	0		480	0	45	0	42	1	1500	0
299		50	1	181	81	24.72	0	0	0	0	0		0	1	0	1	0	4.1	0	0	6.8	1	7	0	5	0	1	0	0.81	100.9	B	0		1	18	0	0	0	0.9	0		530	0	65	0	34	0	1500	0
300		57	1	169	75	26.26	0	0	1	1	1		0	1	0	1	0	2.8	1	1	9.9	1	8	0	6	0	1	0	0.64	130.3	A	0		1	52	1	0	0	0.9	0		480	0	59	0	24	0	1500	0
301		49	1	178	84	26.51	0	0	1	0	1	30	0	1	0	1	0	3.6	0	0	6.8	1	19	0	7	0	2	0	0.57	151.9	O	0		1	18	0	0	0	1.3	0		510	0	136	1	22	0	1000	0
302		43	2	167	64	22.95	0	0	0	0	0		0	0	0	0	0	2.8	1	1	5.9	1	30	1	10	1	3	1	0.56	111.2	B	0		1	52	1	0	0	0.99	0		698	1	495	1	62	1	1000	0
303		43	1	176	76	24.54	0	0	0	0	1	20	0	1	0	0	0	3.4	1	0	4.2	0	33	1	10	1	3	1	1.06	76.3	A	0		2	49	1	0	0	1	0		520	0	77	0	44	1	1500	0
304		48	2	161	55	21.22	0	0	0	0	0		0	0	0	0	0	3.1	1	0	7.4	1	33	1	13	1	3	1	0.47	141.4	A	0		1	51	1	1	0	0.86	0		460	0	82	0	43	1	650	0
305		56	1	180	74	22.84	0	0	0	0	1		0	1	0	1	0	3.3	1	0	3.4	0	13	0	7	0	1	0	0.91	86.2	A	0		1	25	0	0	0	1.2	0		570	0	87	0	35	0	2000	1
306		60	2	165	97	35.63	1	1	0	0	0		0	0	0	0	1	2.8	1	1	6.5	1	2	0	8	0	2	0	0.94	81.6	B	0		1	24	0	0	0	0.53	1		690	1	304	1	27	0	2000	0
307		58	1	170	68	23.53	0	0	0	0	0		0	1	0	1	0	4.2	0	0	2.1	0	8	0	5	0	1	0	0.72	112.1	O	0		1	31	1	0	0	1.54	0		590	0	67	0	30	0	2000	1
308		54	1	165.1	70.5	25.86	0	0	0	0	0		0	0	0	0	0	2.9	1	1	5.6	1	9	0	7	0	2	0	0.33	100	A	0		1	26	0	0	0	0.66	1		750	1	256	1	46	1	1500	0
309		68	1	169	79	27.66	0	1	0	0	0		0	1	0	1	0	4.3	0	0	1.9	0	7	0	5	0	1	0	0.97	77	O	0		1	62	1	0	0	0.8	0		540	0	91	0	20	0	1500	0
310		48	2	161	55	21.22	0	0	0	0	0		0	0	0	0	0	3.5	0	0	0.6	0	44	1	8	0	2	0	0.29	146	A	0		2	19	0	0	0	1.54	0		535	0	425	1	41	1	1500	0
311		61	1	174	77	25.43	0	0	0	0	1		0	1	0	1	0	3.3	1	0	3.9	0	13	0	6	0	1	0	0.57	145.3	A	0		1	32	1	0	0	1	0		490	0	94	0	62	1	1500	1
312		43	2	161	59	22.76	0	0	1	0	1	10	1	0	0	0	0	3	1	1	5.1	0	18	0	11	1	3	1	0.65	99.5	O	0		2	20	0	0	0	1.4	0		580	0	118	1	46	1	2000	0
313		54	1	170	87	30.1	0	1	0	0	0		0	1	0	1	0	2.9	1	1	4.8	0	16	0	10	1	3	1	0.72	113.8	A	0		1	24	0	0	0	1	0		450	0	117	1	33	0	1000	0
314		39	2	149.1	50.7	22.81	0	0	0	0	0		0	0	0	0	0	3	1	1	7.5	1	13	0	6	0	1	0	0.49	166.4	A	0		2	42	1	0	0	1.1	0		470	0	127	1	21	0	3000	0
315		54	2	154	42	17.75	0	0	0	0	0		0	0	0	0	0	2.9	1	1	6.3	1	19	0	10	1	3	1	0.49	166.4	O	0		1	26	0	0	0	0.9	0		460	0	94	0	24	0	1500	0
316		56	1	162	92	34.94	1	1	0	0	0		0	1	0	0	0	3.3	1	0	5.7	1	30	1	11	1	3	1	1.24	60.3	A	0		2	47	1	0	0	0.55	1		740	1	359	1	38	0	1500	0
317		51	1	175	77	25.33	0	0	0	1	1	12.2	0	1	0	1	0	3.8	0	0	7.2	1	7	0	5	0	1	0	0.66	127.2	O	0		1	19	0	0	0	0.9	0		560	0	142	1	19	0	1000	0
318		62	1	164	72	26.92	0	0	0	0	0		1	1	0	0	0	2.1	1	1	7	1	29	1	10	1	3	1	1.45	49.3	A	0		1	32	1	0	0	0.8	0		620	1	110	1	32	0	1500	1
319		60	1	171	76	26.08	0	0	0	1	1		1	0	0	0	0	3.5	0	0	7.3	1	18	0	7	0	2	0	0.78	101.5	AB	0		2	34	1	0	0	1	0		545	0	181	1	38	0	1500	0
320		57	1	173	57	18.94	0	0	0	1	1		0	1	0	1	0	3.5	0	0	6.5	1	13	0	9	0	2	0	0.57	147.3	B	0		1	28	0	0	0	1.19	0		550	0	85	0	39	0	500	0
321		60	1	171	76	25.99	0	0	0	1	1		0	0	0	0	0	2.9	1	1	7.5	1	21	1	10	1	3	1	0.78	101.5	AB	0		1	41	1	0	0	1.04	0		480	0	445	1	46	1	1000	0
322		65	2	156	50	20.55	0	0	0	1	0		0	0	0	0	0	3.2	1	0	5.5	0	22	1	10	1	3	1	0.62	96.6	A	0		2	41	1	0	0	2.48	0		470	0	295	1	31	0	2000	0
323		55	2	147	52.3	24.2	0	0	0	0	0		0	0	0	0	0	5.1	0	0	6.6	1	29	1	11	1	3	1	0.45	100	A	0		1	31	1	0	0	1.52	0		500	0	67	0	33	0	2000	1
324		58	2	153	49	20.93	0	0	0	0	0		0	0	0	0	1	3.1	1	0	1.5	0	15	0	8	0	2	0	0.23	100	O	0		2	37	1	0	0	1.9	0		540	0	83	0	24	0	1500	0
325		53	1	165	56	20.57	0	0	0	0	1	10	1	0	0	0	0	3.6	0	0	5.5	0	9	0	11	1	3	1	0.61	138.3	O	0		1	43	1	0	0	5.93	0		530	0	223	1	40	1	1500	0
326		62	1	169	92	32.21	1	1	1	1	1		0	1	0	1	0	3.5	0	0	7.7	1	16	0	9	0	2	0	1.17	63.2	A	0		1	33	1	0	0	1.09	0		552	0	330	1	28	0	1500	0
327		56	1	170	60	20.76	0	0	0	0	1	10.5	1	0	0	0	0	2.4	1	1	4	0	12	0	9	0	2	0	0.94	83	O	0		1	30	1	0	0	1.4	0		420	0	135	1	71	1	1000	0
328		57	1	164.8	54.7	20.14	0	0	0	0	0		0	0	0	0	1	4.3	0	0	6.6	1	7	0	6	0	1	0	0.32	100	A	0		1	19	0	0	0	1.12	0		650	1	437	1	26	0	1500	0
329		56	2	148	44	20.09	0	0	0	0	0		0	0	0	1	0	3.1	1	0	7.3	1	20	1	10	1	3	1	0.92	62.9	B	0		1	28	0	0	0	2	0		570	0	91	0	28	0	1500	0
330		58	1	180	74	22.84	0	0	0	0	0		0	1	0	0	0	3.4	1	0	8.7	1	33	1	11	1	3	1	0.58	143.9	A	0		1	24	0	0	0	1.3	0		550	0	97	0	28	0	1500	0
331		51	2	160	94.6	36.95	1	1	0	0	0		0	0	0	0	1	3.4	1	0	3.2	0	25	1	10	1	3	1	0.1	100	O	0		2	34	1	0	0	3.7	0		510	0	57	0	19	0	0	0
332		65	1	159	72	28.48	0	1	0	0	1		0	1	0	1	0	3.6	0	0	8.3	1	7	0	5	0	1	0	0.83	93	B	0		1	35	1	0	0	1.5	0		800	1	93	0	39	0	1500	0
333		51	2	163	73	27.48	0	0	0	0	0		0	1	0	1	0	4	0	0	2.8	0	7	0	5	0	1	0	0.79	76.7	A	0		2	27	0	0	0	0.9	0		550	0	55	0	22	0	1000	0
334		45	1	175	56	18.29	0	0	0	0	1	20	1	0	0	0	0	4.1	0	0	3.4	0	37	1	10	1	3	1	0.71	115.2	A	0		1	34	1	0	0	0.97	0		530	0	54	0	32	0	1500	0
335		57	1	167	69	24.74	0	0	1	0	1		1	0	0	0	0	4	0	0	4.4	0	15	0	12	1	3	1	0.67	122.3	B	0		2	30	1	0	0	1.15	0		500	0	155	1	38	0	1500	0
336		51	2	163	73	27.48	0	0	0	0	0		0	0	0	0	1	3.6	0	0	4.4	0	11	0	8	0	2	0	0.45	152.8	AB	0		1	29	0	0	0	0.98	0		410	0	86	0	32	0	1000	0
337		59	1	170	75	25.95	0	0	1	0	1		0	1	0	1	0	4.3	0	0	9.1	1	7	0	5	0	1	0	0.62	132.8	A	0		1	33	1	0	0	1.66	0		520	0	175	1	35	0	2000	0
338		60	1	166	61	22.14	0	0	0	0	0		0	1	0	1	0	3.4	1	0	2.7	0	17	0	9	0	2	0	0.75	106.2	A	0		1	25	0	0	0	1.5	0		650	1	164	1	38	0	2000	0
339		54	2	158	53.8	21.55	0	0	0	0	0		0	0	0	0	0	3	1	1	1.7	0	32	1	10	1	3	1	1.03	53.8	A	0		1	29	0	0	0	1.03	0		494	0	85	0	34	0	1500	0
340		53	2	160.5	55.8	21.66	0	0	0	0	0		1	1	0	0	0	2.5	1	1	7.4	1	40	1	12	1	3	1	1.08	73.9	B	0		2	26	0	0	0	1.09	0		651	1	98	0	28	0	1500	0
341		32	1	170	62.6	21.66	0	0	0	0	0		1	0	0	0	0	3.4	1	0	6.9	1	21	1	9	0	2	0	0.59	109.7	B	0		1	41	1	0	0	1.4	0		461	0	76	0	26	0	1500	0
342		41	1	179.9	66.8	20.64	0	0	0	0	0		0	1	0	1	0	3.9	0	0	5.9	1	6	0	5	0	1	0	0.97	80.7	O	0		1	19	0	0	0	1.08	0		407	0	81	0	24	0	1500	0
343		51	1	170	59.7	20.66	0	0	0	0	0		1	0	0	0	0	2.5	1	1	2.8	0	26	1	12	1	3	1	1.31	55.6	B	0		2	44	1	0	0	0.74	1		475	0	101	1	35	0	2000	1
344		36	1	172	61.2	20.69	0	0	0	0	1	13.5	0	1	0	1	0	3.4	1	0	3.3	0	8	0	7	0	2	0	0.73	114.7	A	0		2	34	1	0	0	0.76	1		409	0	58	0	23	0	1000	1
345		55	1	186	75	21.68	0	0	0	0	0		0	1	0	1	0	2.4	1	1	6.9	1	17	0	10	1	3	1	0.54	117.2	A	0		2	48	1	0	0	1.42	0		594	0	52	0	21	0	1000	0
346		64	1	159.8	55.5	21.73	0	0	0	0	0		0	0	0	0	0	4.2	0	0	4.1	0	6	0	5	0	1	0	0.62	107.2	B	0		2	48	1	0	0	0.8	0		385	0	43	0	27	0	1500	1
347		45	2	148.7	48.1	21.75	0	0	0	0	1		0	1	0	1	0	3.2	1	0	6.1	1	15	0	8	0	2	0	0.65	131.7	A	0		1	24	0	0	0	0.82	0		617	1	80	0	24	0	1000	0
348		56	1	170.3	59.8	20.69	0	0	0	0	0		0	1	0	0	0	2.7	1	1	5.6	1	18	0	11	1	3	1	1.24	60.1	A	1		1	36	1	0	0	1.05	0		552	0	82	0	20	0	3000	1
349		57	1	183	64	19.11	0	0	0	0	1	7.5	0	1	0	0	0	3.4	1	0	5.9	1	54	1	12	1	3	1	1.43	49.6	O	0		1	17	0	0	0	1	0		535	0	131	1	36	0	1000	1
350		64	2	153.8	51.6	21.81	0	0	1	0	1	20	0	1	0	1	0	4.4	0	0	2.9	0	7	0	5	0	1	0	0.97	80.4	A	1		1	30	1	0	0	1.08	0		553	0	107	1	44	1	1000	1
351		47	1	173	66	22.05	0	0	0	0	0		0	0	0	0	0	3.6	0	0	5.5	0	17	0	8	0	2	0	0.54	134.4	O	0		2	37	1	0	0	1.02	0		480	0	99	0	61	1	500	0
352		77	1	170	63.8	22.08	0	0	0	0	0		0	1	0	1	0	2.2	1	1	3.3	0	12	0	8	0	2	0	0.84	94.9	AB	0		1	37	1	0	0	0.67	1		835	1	71	0	54	1	1500	0
353		60	1	171	76	25.99	0	0	0	0	0		0	1	0	1	0	3.6	0	0	9	1	22	1	6	0	1	0	0.75	107.7	A	0		1	48	1	0	0	1.1	0		480	0	97	0	23	0	1000	0
354		54	1	162.7	58.5	22.1	0	0	0	0	1		0	1	0	1	0	3.7	0	0	7	1	9	0	6	0	1	0	0.86	94.5	O	0		1	23	0	0	0	0.91	0		550	0	75	0	34	0	1500	0
355		55	1	164.7	60	22.12	0	0	0	0	0		0	1	0	1	0	2.2	1	1	6	1	8	0	8	0	2	0	0.74	82.1	A	0		2	48	1	0	0	1.51	0		495	0	64	0	21	0	1500	0
356		44	1	176	45.5	14.69	0	0	0	0	0		0	1	0	1	0	3.1	1	0	4.3	0	9	0	7	0	2	0	0.68	119.8	A	1		1	51	1	1	0	0.92	0		563	0	114	1	23	0	1000	0
357		60	1	166	61	22.14	0	0	0	0	0		0	0	1	1	0	3.3	1	0	7.7	1	14	0	7	0	2	0	0.8	75.9	B	0		2	17	0	0	0	1.34	0		586	0	57	0	25	0	1500	0
358		50	1	168.5	63	22.19	0	0	0	0	0		0	0	1	1	0	2.9	1	1	8.6	1	20	1	12	1	3	1	0.62	132.8	O	0		2	32	1	0	0	1.25	0		612	1	129	1	33	0	1000	1
359		50	1	164.1	59.8	22.21	0	0	0	0	1	12.5	1	1	0	0	0	2.9	1	1	8.5	1	35	1	11	1	3	1	1.32	58.1	O	0		2	18	0	0	0	0.98	0		614	1	107	1	49	1	1000	0
360		52	1	174.7	68	22.28	0	0	0	0	1	30	1	0	0	0	0	2.6	1	1	5.1	0	11	0	11	1	3	1	0.91	85	B	1		1	25	0	0	0	1.25	0		723	1	92	0	31	0	1500	0
361		60	1	164.5	52.6	19.44	0	0	0	0	0		0	1	0	1	0	2.7	1	1	6.9	1	15	0	10	1	2	0	1.01	77.6	A	0		1	28	0	0	0	1.32	0		492	0	65	0	22	0	1000	1
362		49	1	165	56.4	20.72	0	0	0	0	0		0	1	0	1	0	3.3	1	0	7.3	1	16	0	9	0	2	0	0.62	136.2	A	0		1	31	1	0	0	1.06	0		424	0	50	0	30	0	1000	1
363		61	1	168	54	19.13	0	0	0	0	0		0	1	0	1	0	4.2	0	0	4.2	0	10	0	5	0	1	0	0.66	131.7	B	0		1	38	1	0	0	1.06	0		380	0	101	1	40	1	0	0
364		61	1	168.1	58.6	20.74	0	0	0	0	0		0	0	0	0	0	3.3	1	0	9.2	1	23	1	10	1	3	1	0.58	175.2	A	0		2	47	1	0	0	1.05	0		704	1	121	1	40	1	1500	1
365		28	2	166.2	61.6	22.3	0	0	1	0	1	30	1	0	0	1	0	3.7	0	0	4.6	0	9	0	5	0	1	0	0.84	95.2	B	0		2	56	1	0	0	1.15	0		618	1	94	0	38	0	650	0
366		50	2	155.7	50.3	20.75	0	0	0	1	0		0	1	0	1	0	4.3	0	0	4.6	0	42	1	11	1	3	1	2.54	26.4	A	0		1	26	0	0	0	1.14	0		605	1	81	0	33	0	1000	1
367		35	2	160.7	42.3	16.38	0	0	1	1	0		0	1	0	1	0	3.4	1	0	2.7	0	12	0	7	0	2	0	0.76	108.6	O	0		1	33	1	0	0	1.19	0		490	0	69	0	18	0	0	1
368		50	1	103	172	34.82	1	1	0	0	0		0	0	0	0	1	3.4	1	0	3.2	0	25	1	10	1	3	1	0.1	100	O	0		1	19	0	0	0	3.7	0		540	0	57	0	19	0	0	0
369		51	1	172	66	22.31	0	0	0	0	0		0	1	0	0	0	2.9	1	1	7.4	1	30	1	13	1	3	1	0.59	110.2	B	0		1	25	0	0	0	1.07	0		618	1	97	0	34	0	2000	0
370		52	1	172	66	22.31	0	0	0	1	1		0	1	0	1	0	3	1	1	6.5	1	12	0	6	0	1	0	0.59	140.6	A	0		2	31	1	0	0	0.98	0		585	0	71	0	39	0	2000	0
371		53	1	163	52	19.41	0	0	0	0	0		0	1	0	1	0	2.4	1	1	2.7	0	13	0	9	0	2	0	0.62	135.2	B	0		1	25	0	0	0	0.75	1		530	0	78	0	20	0	1500	0
372		63	2	154	45.4	19.14	0	0	1	1	0		0	1	0	1	0	3.7	0	0	5.4	0	9	0	5	0	1	0	0.71	115.6	B	0		2	54	1	0	0	1.1	0		464	0	104	1	24	0	500	0
373		48	1	173	66.9	22.35	0	0	0	1	1	5	0	1	0	1	0	3.4	1	0	6.7	1	10	0	7	0	2	0	0.79	100.4	B	0		2	58	1	0	0	1.33	0		628	1	76	0	30	0	1500	0
374		51	1	160	43.9	17.15	0	0	0	1	0		0	1	0	1	0	3.6	0	0	3.2	0	10	0	5	0	1	0	0.41	111	O	0		2	43	1	0	0	0.94	0		470	0	73	0	25	0	1000	0
375		57	1	165.4	61.3	22.41	0	0	0	0	0		0	1	0	1	0	4	0	0	6.4	1	6	0	5	0	1	0	0.65	126.6	B	0		2	47	1	0	0	0.72	1		841	1	78	0	48	1	1500	0
376		50	2	155.7	50.3	20.75	0	0	1	1	0		0	1	0	1	0	4.2	0	0	7.2	1	8	0	5	0	1	0	0.82	97.5	AB	0		1	56	1	0	0	0.91	0		410	0	82	0	28	0	1500	0
377		45	1	172	66.3	22.41	0	0	0	1	0		0	1	0	1	0	3.2	1	0	9.3	1	12	0	7	0	2	0	0.77	101.7	A	0		1	26	0	0	0	1.29	0		516	0	90	0	21	0	2000	0
378		53	1	176.8	97.5	31.19	1	1	0	1	0		0	0	0	0	0	3.2	1	0	5.5	0	22	1	10	1	3	1	0.62	96.6	A	0		2	27	0	0	0	2.48	0		490	0	295	1	31	0	2000	0
379		59	1	165.2	61.3	22.46	0	0	0	0	0		0	1	0	1	0	3.6	0	0	3.7	0	10	0	6	0	1	0	0.54	116	A	0		1	28	0	0	0	0.88	0		683	1	46	0	27	0	3000	0
380		58	1	168.3	63.8	22.52	0	0	0	0	1		0	1	0	1	0	2.8	1	1	7.3	1	26	1	10	1	3	1	0.86	94.1	A	0		1	30	1	0	0	1.43	0		629	1	96	0	25	0	1500	0
381		36	1	107.2	175.6	34.77	1	1	0	0	0		0	1	0	0	0	3.4	1	0	8.7	1	33	1	11	1	3	1	0.58	143.9	A	0		1	24	0	0	0	1.3	0		500	0	97	0	28	0	1500	0
382		52	1	172.3	77.6	26.14	0	0	0	0	1		0	1	0	0	0	3.4	1	0	7.2	1	10	0	8	0	2	0	0.76	116.1	A	0		2	27	0	0	0	1.1	0		580	0	95	0	24	0	1500	0
383		51	1	174.1	85.3	28.14	0	1	0	0	0		0	0	0	0	0	3.1	1	0	8.1	1	35	1	12	1	3	1	0.9	69	B	0		2	33	1	0	0	1.4	0		700	1	75	0	32	0	1500	0
384		56	1	170	60	20.76	0	0	0	1	0		0	0	0	0	0	3.25	1	0	7.5	1	23	1	9	0	2	0	1.15	65.5	B	0		1	34	1	0	0	0.82	0		672	1	166	1	35	0	1500	0
385		60	1	172.6	67.2	22.56	0	0	0	0	0		0	1	0	1	0	2.7	1	1	5.8	1	17	0	10	1	3	1	0.42	157.8	A	0		1	34	1	0	0	1.18	0		548	0	80	0	62	1	1500	0
386		55	1	168.8	64.3	22.57	0	0	0	0	0		0	1	0	1	0	3.6	0	0	6	1	7	0	5	0	1	0	0.77	104.1	O	0		1	41	1	0	0	1.16	0		525	0	73	0	28	0	500	0
387		33	1	172	66.8	22.58	0	0	0	1	0		0	0	0	0	0	3.4	1	0	6.3	1	34	1	11	1	3	1	1.31	41	B	0		1	52	1	0	0	1.4	0		644	1	89	0	31	0	2000	0
388		52	1	162.8	69.3	26.15	0	0	0	0	0		0	0	1	0	0	3.4	1	0	3.9	0	11	0	9	0	2	0	0.98	82.3	B	0		2	26	0	0	0	1	0		680	1	84	0	34	0	1000	0
389		51	1	168.1	74.1	26.22	0	0			1		0	0	0	0	0				6	1							0.36	100				1	32	1	0	0	0.98	0		510	0	75	0	26	0	1500	0
390		55	1	166	48	17.42	0	0	0	1	0		0	1	0	0	0	3.2	1	0	8	1	28	1	10	1	3	1	2.01	34.8	AB	0		1	42	1	0	0	0.95	0		480	0	86	0	17	0	0	1
391		51	2	163	73	27.48	0	0	0	1	0		0	1	0	1	0	3.7	0	0	7.6	1	8	0	5	0	1	0	0.87	92.9	A	0		1	48	1	0	0	3.31	0		530	0	380	1	36	0	500	0
392		67	2	150	64	28.44	0	1	0	1	0		0	0	0	0	0	2.8	1	1	7	1	16	0	10	1	3	1	0.83	96.9	O	0		2	50	1	0	0	1.4	0		580	0	71	0	57	1	500	0
393		59	1	161.7	59.1	22.6	0	0	0	0	0		0	1	0	1	0	3.5	0	0	6.6	1	16	0	8	0	2	0	0.78	105.4	A	0		1	20	0	0	0	0.84	0		576	0	89	0	46	1	1000	0
394		57	1	167.3	79.6	28.44	0	1	0	0	1		0	1	0	0	0	3.7	0	0	4.2	0	8	0	5	0	1	0	0.75	107	B	0		1	24	0	0	0	0.8	0		480	0	61	0	50	1	1000	0
395		65	1	159	72	28.48	0	1	1	0	0		0	0	0	0	0	2.8	1	1	2.8	0	22	1	12	1	3	1	0.79	99.4	A	0		1	26	0	0	0	1	0		450	0	45	0	42	1	1500	0
396		40	2	157	43	17.5	0	0	0	1	1	5	0	1	0	0	0	3.6	0	0	2.1	0	34	1	11	1	3	1	0.65	97.7	AB	0		2	28	0	0	0	1.09	0		435	0	88	0	24	0	1500	1
397		50	1	162.3	59.7	22.66	0	0	0	0	1		0	1	0	1	0	3.1	1	0	5.5	0	13	0	7	0	2	0	0.83	98.9	AB	0		1	36	1	0	0	0.81	0		578	0	60	0	15	0	0	0
398		44	2	152	52.4	22.68	0	0	0	0	0		0	1	0	1	0	3.2	1	0	2	0	14	0	6	0	1	0	0.67	124.1	O	0		1	20	0	0	0	0.92	0		491	0	124	1	30	0	1500	0
399		44	2	152	52.4	22.68	0	0	0	0	0		0	0	0	0	0	3	1	1	4.7	0	36	1	11	1	3	1	1.2	47.4	A	0		1	26	0	0	0	0.86	0		526	0	73	0	30	0	3000	0
400		59	1	164	79	29.34	0	1	0	0	0		0	1	0	0	0	3.3	1	0	5.7	1	30	1	11	1	3	1	1.24	60.3	A	0		1	48	1	0	0	0.55	1		730	1	359	1	38	0	1500	0
401		68	1	167.4	60.3	21.52	0	0	0	0	0		0	1	0	1	0	2.8	1	1	4.9	0	18	0	8	0	2	0	0.65	123.7	A	0		2	48	1	0	0	0.9	0		530	0	61	0	25	0	1500	0
402		60	2	160	45	17.58	0	0	0	0	1	20	0	1	0	0	0	2.9	1	1	3.8	0	15	0	8	0	2	0	0.96	81	B	0		1	47	1	0	0	1.19	0		560	0	88	0	20	0	1000	1
403		54	1	165	62	22.77	0	0	0	0	0		0	1	0	1	0	3.1	1	0	3.8	0	16	0	8	0	2	0	0.84	92	O	0		1	24	0	0	0	1.28	0		477	0	65	0	19	0	1500	0
404		61	1	162	53.2	20.27	0	0	0	0	0		0	0	0	0	0	3.1	1	0	5.4	0	45	1	12	1	3	1	2.71	24.6	B	0		2	30	1	0	0	0.91	0		553	0	93	0	59	1	2000	0
405		49	1	168.7	64.8	22.77	0	0	0	0	0		0	1	0	0	0	2.7	1	1	4.4	0	38	1	14	1	3	1	1.89	36.9	O	0		2	57	1	1	0	1	0		509	0	123	1	43	1	1000	0
406		53	1	169	65.1	22.79	0	0	0	0	0		0	1	0	1	0	3.3	1	0	1.5	0	15	0	7	0	2	0	0.75	112.6	A	0		1	25	0	0	0	1.06	0		599	0	105	1	25	0	1500	0
407		50	1	174.6	61.8	20.27	0	0	0	1	1	35	0	1	0	1	0	3	1	1	6.3	1	16	0	9	0	2	0	0.61	136.7	O	0		1	31	1	0	0	0.98	0		487	0	59	0	46	1	2000	0
408		54	1	172	77.3	26.13	0	0	0	1	0		0	0	0	1	0	4.7	0	0	5	0	6	0	5	0	1	0	0.76	102.9	B	0		1	31	1	0	0	1.5	0		960	1	157	1	62	1	0	0
409		39	2	149.1	50.7	22.81	0	0	0	0	1		0	1	0	1	0	3.9	0	0	7.2	1	10	0	5	0	1	0	0.69	118.2	A	0		2	42	1	0	0	1.51	0		517	0	76	0	42	1	1500	1
410		58	1	180	74	22.84	0	0	0	0	1		0	1	0	0	0	3.6	0	0	6.8	1	14	0	6	0	1	0	1.09	78.4	O	0		1	21	0	0	0	1.08	0		531	0	67	0	62	1	1500	0
411		61	1	168.5	81	28.53	0	1	0	0	0		0	0	0	0	0	2.8	1	1	5.9	1	30	1	10	1	3	1	0.56	111.2	B	0		1	23	0	0	0	0.99	0		698	1	495	1	62	1	1000	0
412		57	1	164	78	29	0	1	0	0	0		0	0	0	0	0	3.1	1	0	7.4	1	33	1	13	1	3	1	0.47	141.4	A	0		2	25	0	0	0	0.86	0		470	0	82	0	43	1	650	0
413		60	1	171	76	26.08	0	0	0	1	1	4	0	1	0	1	0	3.5	0	0	5.5	0	13	0	8	0	2	0	0.6	146.4	B	0		1	26	0	0	0	0.88	0		620	1	307	1	88	1	1000	1
414		54	2	154	42	17.75	0	0	0	0	1	183	0	1	0	1	0	4.7	0	0	5	0	9	0	6	0	1	0	0.73	119.6	O	0		2	40	1	0	0	1.16	0		520	0	74	0	35	0	1500	0
415		58	1	171	56	19.15	0	0	0	0	1	40	1	0	0	0	0	3.9	0	0	8.8	1	15	0	13	1	3	1	0.85	94.7	A	0		1	55	1	0	0	1.54	0		604	1	128	1	25	0	1500	0
416		58	2	164.2	56	20.77	0	0	0	0	0		0	0	0	1	0	3.7	0	0	5	0	8	0	5	0	1	0	1.01	77.7	B	0		1	66	1	1	1	0.91	0		612	1	71	0	42	1	1500	1
417		54	1	169	65.3	22.86	0	0	0	0	0		0	1	0	1	0	4.2	0	0	0.9	0	7	0	5	0	1	0	0.81	98.6	O	0		1	27	0	0	0	1.12	0		531	0	55	0	29	0	1500	0
418		43	2	167	64	22.95	0	0	0	0	1		0	1	0	1	0	3.6	0	0	4.4	0	8	0	5	0	1	0	0.83	97.7	A	0		1	19	0	0	0	1.31	0		631	1	73	0	19	0	1500	0
419		77	2	150	52	23.11	0	0	0	0	1		0	1	0	1	0	3	1	1	5.5	0	16	0	7	0	2	0	1.17	66	A	0		1	25	0	0	0	0.8	0		550	0	70	0	60	1	1500	1
420		46	1	162	61	23.24	0	0	0	0	0		0	1	0	1	0	4.9	0	0	3.2	0	8	0	5	0	1	0	0.95	83.9	O	0		1	26	0	0	0	0.86	0		502	0	135	1	20	0	1500	1
421		49	1	166.6	64.5	23.24	0	0	0	0	0		0	0	0	0	1	3.1	1	0	5.2	0	21	1	10	1	3	1	0.53	180.2	B	0		1	26	0	0	0	1.52	0		749	1	168	1	35	0	1500	0
422		61	1	156.3	56.9	23.29	0	0	0	0	0		0	1	0	0	0	3.3	1	0	7.7	1	13	0	7	0	2	0	0.79	100.4	B	0		1	43	1	0	0	0.14	1		568	0	83	0	29	0	0	0
423		57	1	167	65	23.31	0	0	0	0	0		0	1	0	1	0	4	0	0	1.1	0	9	0	5	0	1	0	0.6	107.6	A	0		2	44	1	0	0	1.06	0		512	0	66	0	21	0	1000	0
424		56	1	171	68.2	23.32	0	0	0	0	0		0	1	0	1	0	4.1	0	0	6.6	1	13	0	6	0	1	0	0.8	98.3	O	0		1	52	1	0	0	1.2	0		510	0	60	0	25	0	500	0
425		55	1	179.3	65.3	20.31	0	0	0	0	0		0	1	0	1	0	3.9	0	0	8.1	1	6	0	5	0	1	0	0.83	98.1	A	0		1	37	1	0	0	1.42	0		415	0	56	0	21	0	1500	0
426		58	1	170	68	23.53	0	0	0	0	1		0	1	0	1	0	4.2	0	0	0.8	0	9	0	5	0	1	0	1.13	71.5	AB	0		1	19	0	0	0	0.74	1		521	0	87	0	36	0	2000	0
427		56	1	176	73	23.57	0	0	0	0	1		0	1	0	1	0	2.9	1	1	5.6	1	14	0	6	0	1	0	0.79	99.7	AB	0		2	34	1	0	0	1.14	0		674	1	63	0	35	0	1000	0
428		65	1	168.3	67.1	23.69	0	0	0	0	1		0	1	0	1	0	2.9	1	1	1.8	0	11	0	6	0	1	0	0.74	109.8	O	0		1	35	1	0	0	0.94	0		360	0	65	0	51	1	1500	0
429		46	1	115.7	182	34.93	1	1	0	0	1		0	1	0	1	0	3.6	0	0	8.3	1	7	0	5	0	1	0	0.83	93	B	0		1	41	1	0	0	1.5	0		810	1	93	0	49	1	1500	0
430		48	1	183.6	79.9	23.7	0	0	0	0	0		0	1	0	0	0	3.7	0	0	3.9	0	26	1	11	1	3	1	0.66	127.8	AB	0		1	14	0	0	0	1.14	0		491	0	81	0	22	0	1000	0
431		58	2	164.2	56	20.77	0	0	0	1	1		0	0	1	1	0	3.4	1	0	6.7	1	10	0	10	1	3	1	0.99	78.5	B	0		1	44	1	0	0	0.87	0		420	0	66	0	18	0	0	0
432		50	2	155	57	23.73	0	0	0	0	0		0	1	0	0	0	1.8	1	1	4.4	0	14	0	11	1	3	1	0.49	132.1	B	0		1	19	0	0	0	1.06	0		477	0	79	0	30	0	1500	0
433		50	1	173.6	71.5	23.73	0	0	0	0	0		0	1	0	1	0	3.9	0	0	4.4	0	12	0	6	0	1	0	0.82	97.5	A	0		1	22	0	0	0	0.83	0		654	1	64	0	55	1	1500	0
434		54	1	172.7	64.2	21.53	0	0	0	0	1		0	1	0	1	0	4.3	0	0	8	1	7	0	5	0	1	0	1.01	77.3	A	0		1	22	0	0	0	0.8	0		511	0	63	0	40	1	500	0
435		51	2	155	57.1	23.77	0	0	0	0	0		0	0	0	1	0	2.8	1	1	8.5	1	13	0	6	0	1	0	0.85	94.7	A	0		1	22	0	0	0	0.95	0		622	1	107	1	47	1	1500	0
436		39	1	157	58.7	23.81	0	0	0	0	1	7.5	1	0	0	0	0	2.5	1	1	5.1	0	39	1	10	1	3	1	3.05	22.5	B	0		1	26	0	0	0	1.4	0		546	0	76	0	52	1	1500	0
437		57	1	170.3	69.1	23.83	0	0	0	0	1		0	1	0	1	0	3.8	0	0	7	1	6	0	5	0	1	0	0.7	129.9	O	0		1	29	0	0	0	1.24	0		531	0	79	0	39	0	1500	0
438		58	2	154.6	57	23.85	0	0	0	0	1	20	0	1	0	0	0	3.2	1	0	2.4	0	10	0	7	0	2	0	0.71	120	A	0		1	31	1	0	0	0.95	0		472	0	99	0	27	0	2000	0
439		55	1	170	58	20.07	0	0	0	0	1	7.5	0	1	0	0	0	2.5	1	1	4.2	0	15	0	8	0	2	0	0.77	111.3	B	0		1	23	0	0	0	1.12	0		404	0	87	0	21	0	1500	0
440		49	1	174	63	20.81	0	0	0	0	0		0	1	0	0	0	4.4	0	0	5.4	0	6	0	6	0	2	0	1.01	78.2	B	0		1	36	1	0	0	1.15	0		616	1	22	0	44	1	1000	0
441		54	1	170	69	23.88	0	0	1	0	1		1	0	0	1	0	2.9	1	1	4	0	15	0	7	0	2	0	1.42	52.8	A	0		1	17	0	0	0	1.15	0		620	1	389	1	45	1	1500	0
442		58	1	174	72	23.88	0	0	0	0	1		0	1	0	1	0	4.2	0	0	3.7	0	6	0	5	0	1	0	0.86	93.8	A	0		1	19	0	0	0	0.77	1		490	0	51	0	22	0	1000	0
443		65	1	171.4	70.4	23.96	0	0	0	1	0		0	0	0	0	0	3.1	1	0	4.2	0	14	0	9	0	2	0	0.93	60.3	O	0		1	27	0	0	0	0.9	0		808	1	73	0	29	0	1000	0
444		50	1	170.6	70.2	24.12	0	0	0	0	0		0	1	0	0	0	3.2	1	0	3.2	0	8	0	7	0	2	0	0.59	108.3	A	0		1	16	0	0	0	1.1	0		619	1	53	0	36	0	1500	0
445		46	1	168	68.2	24.16	0	0	0	0	0		0	0	1	0	0	3.2	1	0	3.4	0	18	0	10	1	3	1	0.58	155.2	O	0		1	26	0	0	0	1.18	0		579	0	106	1	42	1	1500	0
446		58	2	153	49	20.93	0	0	0	0	0		0	1	0	1	0	4.4	0	0	2.8	0	8	0	5	0	1	0	0.94	81.6	B	0		1	54	1	0	0	1.2	0		392	0	64	0	29	0	0	0
447		53	1	177	66	21.07	0	0	0	1	1	1	0	1	0	1	0	3	1	1	3.3	0	32	1	10	1	3	1	1.42	53.2	A	0		1	62	1	0	0	0.88	0		587	0	114	1	40	1	500	0
448		62	1	169.7	69.6	24.17	0	0	0	1	1		0	1	0	1	0	3.8	0	0	3.5	0	9	0	5	0	1	0	0.71	114.4	O	0		2	19	0	0	0	1.25	0		655	1	63	0	34	0	1500	0
449		53	1	174.8	88.6	29	0	1	0	0	0		0	1	0	1	0	4.2	0	0	2.1	0	8	0	5	0	1	0	0.72	112.1	O	0		2	23	0	0	0	1.54	0		580	0	70	0	22	0	2000	1
450		25	1	171.8	52.6	17.82	0	0	0	0	0		0	1	0	1	0	2.9	1	1	2.4	0	17	0	8	0	2	0	0.68	125.5	B	0		1	24	0	0	0	0.81	0		480	0	68	0	21	0	1500	1
451		63	1	170	70	24.22	0	0	1	1	1		0	1	0	0	0	3	1	1	3.2	0	17	0	10	1	3	1	1.01	76.1	B	0		2	32	1	0	0	0.88	0		587	0	79	0	42	1	1000	0
452		58	2	166.8	58.7	21.1	0	0	0	0	0		0	1	0	1	0	2.3	1	1	5.3	0	15	0	10	1	3	1	0.5	128.6	A	0		1	37	1	1	0	0.88	0		441	0	101	1	16	0	0	0
453		22	1	174.3	58.5	19.26	0	0	0	0	0		0	1	0	1	0	3.9	0	0	10.2	1	36	1	10	1	3	1	1.9	26.7	AB	0		1	41	1	0	0	1.41	0		446	0	87	0	31	0	1000	0
454		45	1	173	73	24.39	0	0	0	0	1		0	1	0	0	0	3	1	1	8.1	1	38	1	12	1	3	1	2.45	28.4	A	0		2	42	1	0	0	0.7	1		746	1	91	0	36	0	2000	0
455		65	2	156	50	20.55	0	0	0	0	0		0	0	0	0	0	3.5	0	0	5.1	0	44	1	12	1	3	1	1.07	51.6	B	0		2	43	1	0	0	1.02	0		411	0	57	0	34	0	1500	0
456		52	1	172	62.6	21.16	0	0	0	0	0		0	0	0	1	0	4	0	0	7.6	1	7	0	5	0	1	0	0.89	86.6	B	0		1	28	0	0	0	1.18	0		697	1	119	1	43	1	0	0
457		45	2	164	74.2	27.59	0	1	0	1	1	30	0	1	0	1	0	4.1	0	0	8.9	1	7	0	5	0	1	0	1.07	71	B	1		1	31	1	0	0	1.02	0		550	0	74	0	25	0	1500	0
458		57	1	173.6	73.5	24.39	0	0	0	0	1		0	1	0	1	0	3.5	0	0	4.6	0	9	0	5	0	1	0	0.67	123.6	A	0		1	48	1	0	0	1.31	0		538	0	41	0	33	0	1500	0
459		48	2	161	55	21.22	0	0	0	0	0		0	0	0	1	0	2.8	1	1	3.5	0	12	0	8	0	2	0	1	73.5	AB	0		1	22	0	0	0	0.72	1		538	0	75	0	40	1	1000	0
460		48	2	161	55	21.22	0	0	0	0	0		1	0	0	0	0	2.5	1	1	3.3	0	13	0	9	0	2	0	0.75	110.7	B	0		2	30	1	1	0	1.35	0		1082	1	298	1	263	1	500	0
461		50	1	166.7	67.8	24.4	0	0	0	0	0		0	0	0	0	0	3	1	1	8.3	1	10	0	7	0	2	0	0.73	122.3	A	0		1	30	1	0	0	1.07	0		512	0	75	0	22	0	1500	0
462		57	1	162	82.1	31.28	1	1	0	0	0		0	0	0	0	0	5.1	0	0	6.6	1	29	1	11	1	3	1	0.45	100	A	0		1	22	0	0	0	1.52	0		470	0	67	0	33	0	2000	1
463		28	1	169.6	70.2	24.41	0	0	0	0	0		0	1	0	1	0	3.9	0	0	1.1	0	10	0	6	0	1	0	0.57	115.2	B	0		1	31	1	0	0	1.4	0		479	0	49	0	25	0	1500	0
464		56	1	172	72.3	24.44	0	0	0	0	0		0	1	0	1	0	2.7	1	1	6.2	1	10	0	10	1	3	1	0.55	150.9	A	0		1	31	1	0	0	0.91	0		578	0	66	0	21	0	1500	0
465		68	1	169	79	27.66	0	1	0	1	0		0	1	0	1	0	3.1	1	0	4.1	0	14	0	9	0	2	0	0.28	152	B	0		1	25	0	0	0	1.2	0		406	0	109	1	28	0	500	0
466		40	1	178.9	64.7	20.22	0	0	0	0	1	20	1	0	0	0	0	2.4	1	1	6.6	1	28	1	13	1	3	1	0.78	108.1	A	0		2	28	0	0	0	1.01	0		597	0	75	0	31	0	650	1
467		42	1	171	71.6	24.49	0	0	0	0	0		0	0	1	0	0	3	1	1	7.6	1	14	0	9	0	2	0	0.71	114.4	B	0		1	25	0	0	0	1.43	0		679	1	98	0	45	1	1500	0
468		48	1	161	68	26.23	0	0	0	0	1	13	0	0	1	1	0	2.9	1	1	6.2	1	7	0	8	0	2	0	0.88	92.4	A	0		1	32	1	0	0	1.1	0		490	0	79	0	28	0	1500	0
469		54	1	172.5	73	24.53	0	0	0	0	0		0	0	0	0	1	3.7	0	0	5.3	0	9	0	6	0	1	0	0.79	99.4	B	0		2	35	1	0	0	1.27	0		540	0	88	0	36	0	1500	0
470		54	1	174	65	21.47	0	0	0	0	1		0	1	0	1	0	3.5	0	0	1.2	0	8	0	6	0	1	0	0.66	125.3	B	0		2	55	1	0	0	1.34	0		561	0	97	0	19	0	1500	0
471		43	2	162	64.4	24.54	0	0	0	0	1	10	0	1	0	1	0	4.4	0	0	3.7	0	8	0	5	0	1	0	0.79	107.6	O	0		1	22	0	0	0	0.74	1		687	1	129	1	39	0	1500	0
472		55	2	155	59	24.56	0	0	0	1	0		0	0	0	0	0	3.5	0	0	4.4	0	13	0	6	0	1	0	0.79	72.4	AB	0		2	26	0	0	0	0.74	1		798	1	73	0	72	1	1500	0
473		54	1	166.4	68.1	24.59	0	0	0	0	1		0	1	0	1	0	3.3	1	0	8.9	1	16	0	6	0	1	0	0.97	80.7	O	0		1	41	1	0	0	1.46	0		609	1	73	0	25	0	500	0
474		42	1	178	92	29.04	0	1	0	0	0		0	1	0	1	0	4.3	0	0	1.9	0	7	0	5	0	1	0	0.97	77	O	0		1	29	0	0	0	0.8	0		570	0	91	0	20	0	1500	0
475		53	2	151.8	56.9	24.69	0	0	0	0	1		0	1	0	1	0	3.7	0	0	4.3	0	6	0	5	0	1	0	0.85	92.3	B	0		2	33	1	0	0	1.35	0		609	1	97	0	45	1	1500	0
476		64	1	167.9	69.7	24.72	0	0	0	0	0		0	1	0	1	0	2.8	1	1	9.4	1	9	0	6	0	1	0	0.62	101.9	B	0		1	36	1	0	0	1.41	0		490	0	61	0	21	0	1000	0
477		48	2	161	55	21.22	0	0	0	0	0		0	0	1	0	0	2.8	1	1	2.7	0	16	0	10	1	3	1	0.81	96.6	A	0		2	43	1	0	0	0.98	0		453	0	76	0	20	0	1500	1
478		54	1	178	88	27.77	0	1	0	0	1		0	1	0	1	0	3.7	0	0	4.2	0	9	0	5	0	1	0	0.73	114.7	B	0		1	31	1	0	0	1.4	0		460	0	80	0	53	1	1500	0
479		50	1	176.5	77	24.72	0	0	0	0	0		0	1	0	1	0	2.3	1	1	7.4	1	16	0	9	0	2	0	0.76	105.3	O	0		2	21	0	0	0	1.3	0		494	0	60	0	45	1	1000	0
480		54	2	156	71	29.17	0	1	0	0	0		0	0	0	0	0	2.9	1	1	0.6	0	21	1	8	0	2	0	0.29	146	A	0		1	21	0	0	0	0.88	0		620	1	425	1	41	1	1500	0
481		55	1	172	74	24.77	0	0	1	0	0		0	1	0	1	0	4.1	0	0	5.7	1	9	0	5	0	1	0	1.24	60.1	A	0		1	33	1	0	0	1.1	0		683	1	168	1	38	0	1000	0
482		62	1	175	76	24.82	0	0	0	0	0		0	0	0	1	0	3.2	1	0	5.5	0	9	0	7	0	2	0	0.47	135.2	O	0		1	37	1	0	0	1.02	0		485	0	82	0	36	0	1000	0
483		52	1	168.2	57.2	20.22	0	0	0	0	0		0	1	0	0	0	5	0	0	6.6	1	14	0	7	0	2	0	0.97	79.2	O	0		1	26	0	0	0	1.19	0		563	0	66	0	19	0	1500	0
484		59	1	166.3	68.8	24.88	0	0	0	0	1		0	1	0	1	0	3.2	1	0	5.2	0	12	0	6	0	1	0	0.83	95.2	A	0		1	49	1	0	0	1.29	0		483	0	55	0	39	0	1000	0
485		69	1	170	72	24.91	0	0	1	1	1		0	1	0	1	0	2.5	1	1	0.2	0	14	0	8	0	2	0	0.69	122.9	A	0		1	24	0	0	0	0.66	1		610	1	90	0	21	0	1000	0
486		51	1	172	74	25.01	0	0	0	0	1		0	1	0	0	0	3.2	1	0	4.3	0	31	1	11	1	3	1	0.66	131.7	A	0		1	41	1	0	0	1.34	0		675	1	97	0	39	0	1000	0
487		53	1	173.3	87.7	29.2	0	1	0	0	0		0	0	0	0	0	2.9	1	1	6.3	1	19	0	10	1	3	1	0.49	166.4	O	0		1	24	0	0	0	0.9	0		470	0	94	0	24	0	1500	0
488		50	1	165.4	76.4	27.93	0	1	0	0	0		0	1	0	1	0	3.7	0	0	8	1	8	0	6	0	1	0	0.96	80.2	A	0		2	40	1	0	0	1.1	0		500	0	47	0	24	0	1500	0
489		56	2	148	44	20.09	0	0	0	1	0		1	0	0	1	0	3.3	1	0	6.2	1	18	0	8	0	2	0	0.61	139.4	B	0		2	43	1	0	0	0.95	0		531	0	71	0	23	0	1500	1
490		47	1	101.6	180.1	31.32	1	1	0	0	1	10	1	0	0	0	0	3.6	0	0	5.5	0	34	1	11	1	3	1	0.61	138.3	O	0		2	60	1	0	0	5.93	0		500	0	223	1	40	1	1500	0
491		72	1	166	73.5	26.67	0	0	0	0	0		0	1	0	1	0	3	1	1	6.4	1	18	0	10	1	3	1	0.78	101.5	AB	1		1	28	0	0	0	1.5	0		405	0	76	0	42	1	1500	0
492		45	1	168.9	76.1	26.68	0	0	0	0	1		0	0	0	1	0	3.2	1	0	3.9	0	10	0	8	0	1	0	0.69	120.4	A	0		1	35	1	0	0	1.2	0		540	0	96	0	46	1	500	0
493		52	1	168	50.9	18.03	0	0	1	0	0		0	1	0	1	0	3.1	1	0	10.3	1	14	0	8	0	2	0	0.91	85.3	B	0		2	21	0	0	0	0.85	0		558	0	62	0	41	1	1500	0
494		45	1	174	80.8	26.69	0	0	0	0	1	3	1	0	0	0	0	2.7	1	1	4.5	0	26	1	13	1	3	1	1.54	46.8	B	0		2	23	0	0	0	1.1	0		430	0	77	0	58	1	1500	0
495		63	1	167	74.5	26.71	0	0	1	0	0		0	1	0	1	0	3.5	0	0	8.8	1	14	0	8	0	2	0	0.92	85.7	AB	0		1	20	0	0	0	3.12	0		310	0	340	1	31	0	1000	0
496		64	1	155.8	64.1	26.41	0	0	0	0	0		0	1	0	1	0	2.69	1	1	4.4	0	13	0	7	0	2	0	0.65	122.2	O	0		2	37	1	0	0	1	0		480	0	341	1	135	1	1000	0
497		55	1	162.9	56.3	21.22	0	0	0	1	1	15	0	0	1	1	0	3.2	1	0	2.8	0	10	0	6	0	1	0	1.02	74	O	0		2	41	1	0	0	1.3	0		554	0	73	0	19	0	1500	0
498		62	1	164.3	75.6	28.01	0	1	0	0	1		0	1	0	1	0	2.9	1	1	5.6	1	8	0	8	0	2	0	0.73	114.7	O	0		2	36	1	0	0	1.5	0		570	0	135	1	29	0	1000	0
499		44	1	101.3	163.4	37.94	1	1	0	0	0		0	1	0	1	0	3.4	1	0	2.7	0	17	0	9	0	2	0	0.75	106.2	A	0		1	39	1	0	0	1.5	0		660	1	164	1	27	0	2000	0
500		47	1	174	88.3	29.17	0	1	0	0	1		0	1	0	1	0	3.3	1	0	3.9	0	13	0	6	0	1	0	0.57	145.3	A	0		1	58	1	0	0	1	0		495	0	94	0	62	1	1500	1
501		52	1	177	79	25.22	0	0	0	1	0		0	0	1	0	0	2.6	1	1	3.6	0	16	0	10	1	3	1	0.36	189.3	A	0		1	16	0	0	0	2.78	0		498	0	67	0	31	0	1500	1
502		50	1	170	73.4	25.4	0	0	0	0	0		0	1	0	1	0	4.2	0	0	4.1	0	15	0	6	0	1	0	0.79	103.8	A	0		2	25	0	0	0	0.68	1		573	0	79	0	28	0	1500	0
503		50	1	168.9	72.5	25.41	0	0	1	0	0		0	0	1	1	0	3.6	0	0	9.8	1	46	1	10	1	3	1	2.65	23.5	A	0		1	25	0	0	0	1.03	0		498	0	97	0	23	0	1500	0
504		59	1	156.8	65.1	26.48	0	0	0	0	0		0	1	0	1	0	4.5	0	0	7.3	1	8	0	5	0	1	0	1.02	76.4	B	0		1	25	0	0	0	1.4	0		410	0	91	0	28	0	1500	0
505		49	1	174	55	18.17	0	0	0	0	1	10	0	1	0	0	0	3.2	1	0	2.5	0	41	1	11	1	3	1	1.04	60.3	O	1		2	31	1	0	0	1.54	0		605	1	82	0	45	1	1500	1
506		61	1	174	77	25.43	0	0	0	0	0		0	1	0	1	0	3.9	0	0	7	1	9	0	6	0	1	0	0.88	92.8	A	0		1	36	1	0	0	0.93	0		664	1	89	0	57	1	1500	0
507		64	1	169.7	61.2	21.25	0	0	0	0	0		0	1	0	1	0	3.3	1	0	5.7	1	6	0	6	0	1	0	0.67	121.4	A	0		1	40	1	0	0	0.85	0		571	0	147	1	53	1	1500	0
508		62	1	160.3	65.8	25.61	0	0	0	0	0		0	1	0	1	0	2.7	1	1	3.1	0	12	0	8	0	2	0	0.75	108.9	B	0		1	45	1	0	0	0.8	0		413	0	85	0	36	0	500	0
509		60	1	180.3	83.4	25.66	0	0	0	0	0		0	0	0	0	0	4.1	0	0	2.2	0	3	0	5	0	1	0	0.98	95.6	A	0		1	49	1	1	0	0.7	1		540	0	70	0	38	0	0	0
510		45	1	172.4	76.3	25.67	0	0	1	1	0		0	1	0	1	0	4	0	0	5.6	1	14	0	7	0	2	0	0.64	130.3	A	0		1	34	1	0	0	0.75	1		773	1	99	0	46	1	0	0
511		59	1	168	72.5	25.69	0	0	0	0	0		0	1	0	1	0	3.6	0	0	5	0	8	0	5	0	1	0	0.96	82.9	A	0		1	39	1	0	0	1.12	0		448	0	67	0	16	0	1000	0
512		52	1	159	65	25.71	0	0	0	1	1	15	0	1	0	1	0	3.9	0	0	4.8	0	6	0	5	0	1	0	0.6	141.5	A	0		1	18	0	0	0	0.92	0		540	0	80	0	35	0	1500	0
513		56	1	167.9	72.6	25.75	0	0	0	0	1	15	0	0	1	1	0	2.7	1	1	4.7	0	13	0	10	1	3	1	0.64	134.6	B	0		1	30	1	0	0	0.71	1		533	0	53	0	45	1	1500	0
514		64	1	168.3	56.1	19.81	0	0	0	0	0		0	1	0	1	0	4.1	0	0	5.6	1	7	0	5	0	1	0	0.79	116.8	A	0		1	24	0	0	0	0.92	0		485	0	164	1	37	0	1500	1
515		63	2	148.2	40	18.21	0	0	1	0	1	15	1	0	0	0	0	3.2	1	0	6.9	1	40	1	11	1	3	1	0.39	125	O	0		2	37	1	0	0	0.74	1		571	0	82	0	45	1	1500	0
516		58	1	165	58	21.3	0	0	0	0	1		0	0	1	1	0	3.4	1	0	0.3	0	14	0	10	1	3	1	0.65	129	B	1		1	38	1	0	0	0.9	0		675	1	95	0	20	0	1500	0
517		53	1	165	56	20.57	0	0	0	0	1		1	0	0	1	0	4.4	0	0	9.9	1	14	0	8	0	2	0	1.01	78.2	B	0		1	50	1	0	0	1.28	0		423	0	70	0	26	0	1500	0
518		47	1	164	85	31.6	1	1	0	0	1	10.5	1	0	0	0	0	2.4	1	1	4	0	12	0	9	0	2	0	0.94	83	O	0		1	26	0	0	0	1.4	0		490	0	135	1	71	1	1000	0
519		56	1	162	92	34.94	1	1	0	0	0		0	1	0	1	0	4	0	0	2.8	0	7	0	5	0	1	0	0.79	76.7	A	0		1	30	1	0	0	0.9	0		540	0	55	0	22	0	1000	0
520		48	1	161	67	25.85	0	0	0	0	0		0	0	1	0	0	3.4	1	0	2.8	0	14	0	7	0	2	0	0.56	111.2	A	0		2	43	1	0	0	1.47	0		620	1	95	0	22	0	1500	0
521		56	1	162.9	68.6	25.85	0	0	0	0	0		0	0	0	0	1	4.4	0	0	2.6	0	5	0	5	0	1	0	0.3	100	B	0		1	43	1	0	0	2.03	0		471	0	53	0	20	0	0	0
522		59	1	170	87	30.1	0	1	0	1	1		0	0	0	0	0	2.9	1	1	7.5	1	36	1	10	1	3	1	0.78	101.5	AB	0		2	44	1	0	0	0.75	1		620	1	445	1	46	1	1000	0
523		52	1	165.1	70.5	25.86	0	0	0	1	0		0	0	0	0	0	2.8	1	1	7.5	1	28	1	10	1	3	1	1.48	47.9	O	0		1	20	0	0	0	2.48	0		456	0	262	1	36	0	500	0
524		48	1	169.7	84.5	29.34	0	1	0	1	1		1	0	0	0	0	3.5	0	0	7.3	1	18	0	7	0	2	0	0.78	101.5	AB	0		1	27	0	0	0	1	0		560	0	181	1	38	0	1500	0
525		57	1	164.8	58.2	21.43	0	0	0	1	1		0	0	1	1	0	4.3	0	0	3	0	7	0	5	0	1	0	0.88	87.5	O	0		1	29	0	0	0	0.89	0		464	0	67	0	24	0	1000	0
526		48	1	176	57	18.4	0	0	1	0	0		0	1	0	1	0	4.4	0	0	6.1	1	7	0	5	0	1	0	1	75.7	A	0		2	36	1	0	0	1.09	0		434	0	292	1	37	0	1500	0
527		55	2	150.5	74.1	32.71	1	1	0	0	0		0	0	0	1	0	3.1	1	0	7.3	1	20	1	10	1	3	1	0.92	62.9	B	0		1	28	0	0	0	2	0		470	0	91	0	28	0	1500	0
528		62	1	163	53	19.95	0	0	0	0	0		0	0	0	0	0	3.1	1	0	2.2	0	35	1	11	1	3	1	0.72	84.1	O	0		2	33	1	0	0	0.84	0		615	1	78	0	41	1	1000	0
529		68	2	156	86	35.34	1	1	0	0	0		0	0	0	0	1	3.6	0	0	4.4	0	11	0	8	0	2	0	0.45	152.8	AB	0		1	46	1	0	1	0.98	0		420	0	60	0	34	0	1000	0
530		43	1	160	47.9	18.71	0	0	0	0	0		0	1	0	1	0	2.3	1	1	3.4	0	17	0	9	0	2	0	0.59	140.6	O	0		2	54	1	0	0	1.18	0		485	0	63	0	25	0	1000	0
531		44	1	169	54.1	18.94	0	0	1	0	1	10	0	1	0	1	0	3.6	0	0	5.2	0	13	0	5	0	2	0	0.57	147.3	AB	0		2	50	1	1	0	0.85	0		600	1	63	0	24	0	1000	0
532		48	1	171	79.6	27.22	0	0	0	1	1		0	1	0	0	0	3.4	1	0	8.8	1	48	1	12	1	3	1	1.26	60.1	B	0		2	24	0	0	0	0.8	0		490	0	114	1	47	1	1500	0
533		57	1	170	62	21.45	0	0	0	1	1	20	1	0	0	0	0	3.9	0	0	5.6	1	24	1	10	1	3	1	0.79	105.6	AB	0		2	52	1	0	0	0.94	0		510	0	92	0	24	0	1500	1
534		40	1	167.9	56.7	20.11	0	0	0	0	0		0	1	0	0	0	2.8	1	1	9.5	1	19	0	10	1	3	1	0.74	109.8	B	1		2	44	1	0	0	1.35	0		538	0	67	0	26	0	1500	0
535		64	1	169.1	74	25.88	0	0	1	0	1		0	1	0	1	0	2.7	1	1	8.6	1	15	0	10	1	3	1	0.69	124	B	0		2	43	1	0	0	0.84	0		566	0	85	0	42	1	1500	0
536		46	2	157.7	64.5	25.94	0	0	1	0	1		0	1	0	1	0	3.8	0	0	7.1	1	6	0	6	0	1	0	0.83	93.3	B	0		1	25	0	0	0	1.3	0		550	0	59	0	65	1	1000	0
537		32	1	174	61	20.15	0	0	0	0	0		0	1	0	1	0	3	1	1	4.4	0	25	1	10	1	3	1	0.62	103.6	O	0		1	22	0	0	0	1.09	0		473	0	54	0	28	0	1500	0
538		54	1	164	69.9	25.99	0	0	0	1	1	1	1	0	0	0	0	3.5	0	0	6.7	1	42	1	12	1	3	1	0.52	179.8	A	0		2	43	1	1	0	0.98	0		460	0	323	1	24	0	0	0
[truncated: 45 more columns]
